# Supplementary material for: PRDM6 promotes medulloblastoma by repressing chromatin accessibility and altering gene expression
Source: Sci Rep. 2024 Jul 12;14:16074. doi: 10.1038/s41598-024-66811-6 (PMC11239875; doi:10.1038/s41598-024-66811-6)
Supplement: Supplementary file 4 — Supplementary Table S3. [file 41598_2024_66811_MOESM4_ESM.xlsx]

## Sheet: Table S3
output_prefix	name	motif_id	cluster	total_tfbs	PRDM6_OE_mean_score	PRDM6_OE_bound	EL2B_mean_score	EL2B_bound	PRDM6_OE_EL2B_change	PRDM6_OE_EL2B_pvalue
RFX2_MA0600.2	RFX2	MA0600.2	C_RFX3	12481	0.26537	4388	0.36382	4693	-0.21917	1.06528E-140
RFX5_MA0510.2	RFX5	MA0510.2	C_RFX3	13669	0.26366	4772	0.36047	5088	-0.21787	7.10247E-140
RFX1_MA0509.3	RFX1	MA0509.3	C_RFX3	12483	0.26933	4454	0.36658	4736	-0.20579	5.91580E-137
RFX3_MA0798.3	RFX3	MA0798.3	C_RFX3	13164	0.27543	4837	0.37286	5117	-0.20197	5.75656E-139
SOX4_MA0867.2	SOX4	MA0867.2	C_SOX4	44971	0.17623	8902	0.23792	9443	-0.17593	1.41661E-157
TEAD3_MA0808.1	TEAD3	MA0808.1	C_TEAD4	22540	0.18079	4128	0.2266	4340	-0.17185	1.03244E-141
Sox6_MA0515.1	Sox6	MA0515.1	C_Sox6	44865	0.17298	8580	0.22823	8807	-0.14864	3.76943E-151
Sox3_MA0514.2	Sox3	MA0514.2	C_Sox17	25297	0.17114	4754	0.22697	4872	-0.14701	2.25378E-137
SOX13_MA1120.1	SOX13	MA1120.1	C_Sox17	25577	0.1687	4659	0.22285	4807	-0.14228	1.39638E-132
SOX9_MA0077.1	SOX9	MA0077.1	C_Sox17	20368	0.16409	3544	0.21768	3713	-0.14226	6.83130E-126
SOX10_MA0442.2	SOX10	MA0442.2	C_SOX4	48310	0.17044	8923	0.22338	9267	-0.14201	7.18785E-149
Sox17_MA0078.2	Sox17	MA0078.2	C_Sox17	32797	0.16697	5896	0.2195	6015	-0.14063	1.52437E-143
TEAD2_MA1121.1	TEAD2	MA1121.1	C_TEAD4	30059	0.18245	5473	0.21921	5464	-0.13765	6.81139E-135
Sox5_MA0087.2	Sox5	MA0087.2	C_Sox17	27360	0.17263	5250	0.22643	5349	-0.13636	7.52955E-137
Sox11_MA0869.2	Sox11	MA0869.2	C_SOX4	53304	0.17322	10084	0.22448	10217	-0.13444	4.95978E-148
Rfx6_MA1724.1	Rfx6	MA1724.1	C_Rfx6	21670	0.22891	6110	0.29363	6034	-0.13193	2.02088E-129
SOX8_MA0868.2	SOX8	MA0868.2	C_Sox17	26516	0.16222	4417	0.21141	4583	-0.12713	6.75796E-134
TEAD4_MA0809.2	TEAD4	MA0809.2	C_TEAD4	34796	0.1701	5629	0.20559	5699	-0.12674	1.36443E-144
NR2F2_MA1111.1	NR2F2	MA1111.1	C_Nr1H2	28351	0.17432	5599	0.2188	5255	-0.12606	1.56730E-129
NR1H2RXRA_MA0115.1	NR1H2::RXRA	MA0115.1	C_NR1H2::RXRA	23922	0.1818	5024	0.22715	4694	-0.12558	1.74720E-126
FOSJUNB_MA1134.1	FOS::JUNB	MA1134.1	C_FOSL2::JUND	14354	0.17049	2743	0.21397	2458	-0.12185	4.56704E-118
Jun_MA0489.2	Jun	MA0489.2	C_FOSL2::JUND	18303	0.17055	3481	0.21367	3180	-0.12034	9.31281E-122
NR2C2_MA1536.1	NR2C2	MA1536.1	C_Nr1H2	24636	0.18265	5266	0.22659	4898	-0.1192	7.33394E-126
Rxra_MA0512.2	Rxra	MA0512.2	C_NR2C2	26228	0.19599	6160	0.24244	5819	-0.11912	7.58915E-129
SOX14_MA1562.1	SOX14	MA1562.1	C_SOX14	14148	0.16698	2492	0.21621	2503	-0.11888	1.11799E-116
ONECUT2_MA0756.2	ONECUT2	MA0756.2	C_ONECUT1	6412	0.14886	929	0.19114	974	-0.11789	1.03793E-96
Hnf1A_MA1991.1	Hnf1A	MA1991.1	C_Hnf1A	31613	0.17536	5146	0.21119	5154	-0.11761	1.61028E-135
Nr2f6_MA0677.1	Nr2f6	MA0677.1	C_NR2C2	28993	0.19662	6894	0.24273	6428	-0.11718	3.54919E-128
FOSL2JUN_MA1130.1	FOSL2::JUN	MA1130.1	C_FOSL2::JUND	15252	0.17467	2973	0.21837	2728	-0.11633	4.09797E-114
RXRB_MA0855.1	RXRB	MA0855.1	C_NR2C2	26529	0.19559	6229	0.24114	5819	-0.11582	3.71086E-129
BNC2_MA1928.1	BNC2	MA1928.1	C_FOSL2::JUND	18291	0.1704	3491	0.21285	3165	-0.11557	2.67615E-121
TEAD1_MA0090.3	TEAD1	MA0090.3	C_TEAD4	31616	0.17492	5434	0.20942	5307	-0.1148	1.08216E-129
RFX4_MA0799.2	RFX4	MA0799.2	C_RFX4	8188	0.264	2896	0.33509	2894	-0.11423	1.28009E-102
RXRG_MA0856.1	RXRG	MA0856.1	C_NR2C2	25410	0.1934	5875	0.23843	5507	-0.11389	3.50125E-125
NR4A2_MA0160.2	NR4A2	MA0160.2	C_NR4A1	26313	0.16847	4723	0.20936	4493	-0.11336	1.75087E-125
FOSJUN_MA0099.3	FOS::JUN	MA0099.3	C_FOSL2::JUND	15064	0.17576	2965	0.21863	2677	-0.11308	1.49601E-114
FOSL2JUND_MA1144.1	FOSL2::JUND	MA1144.1	C_FOSL2::JUND	14639	0.1705	2746	0.21246	2486	-0.1112	7.29148E-113
FOSL1JUN_MA1128.1	FOSL1::JUN	MA1128.1	C_FOSL2::JUND	17101	0.17516	3315	0.21739	3028	-0.1111	1.26452E-121
PPARD_MA1550.1	PPARD	MA1550.1	C_NR2C2	27493	0.19391	6353	0.23868	5912	-0.11084	4.79541E-128
NR2F1_MA1537.1	NR2F1	MA1537.1	C_NR2C2	29247	0.20457	7442	0.25051	6827	-0.11064	2.76145E-127
SOX2_MA0143.4	SOX2	MA0143.4	C_Sox17	25985	0.16068	4242	0.20703	4332	-0.11026	3.89082E-128
FOS_MA0476.1	FOS	MA0476.1	C_FOSL2::JUND	18318	0.16738	3332	0.20855	3040	-0.10934	2.04026E-119
FOSL1_MA0477.2	FOSL1	MA0477.2	C_FOSL2::JUND	17414	0.17025	3280	0.21119	2998	-0.10789	2.45619E-116
RORA_MA0071.1	RORA	MA0071.1	C_RORA	21875	0.16683	3869	0.20629	3669	-0.10781	3.59660E-124
FOSJUND_MA1141.1	FOS::JUND	MA1141.1	C_FOSL2::JUND	17004	0.17758	3399	0.21987	3066	-0.10763	3.17139E-114
Atf3_MA1988.1	Atf3	MA1988.1	C_FOSL2::JUND	19870	0.16926	3702	0.21012	3365	-0.10731	2.42653E-115
FOSL2JUNB_MA1138.1	FOSL2::JUNB	MA1138.1	C_FOSL2::JUND	14939	0.16749	2723	0.20803	2464	-0.10724	1.51307E-112
FOSBJUNB_MA1135.1	FOSB::JUNB	MA1135.1	C_FOSL2::JUND	15071	0.17002	2821	0.21115	2546	-0.10661	3.36089E-112
HNF4A_MA1494.1	HNF4A	MA1494.1	C_HNF4A	20307	0.188	4459	0.23191	4170	-0.10638	9.11546E-115
TCF7L2_MA0523.1	TCF7L2	MA0523.1	C_Hnf1A	35512	0.16027	4827	0.19291	4948	-0.10636	3.05789E-131
TCF7_MA0769.2	TCF7	MA0769.2	C_Hnf1A	27141	0.16411	3640	0.1923	3716	-0.10458	2.35780E-125
CTCF_MA0139.1	CTCF	MA0139.1	C_CTCF	52839	0.3088	23504	0.36972	23732	-0.1044	1.47383E-137
NR4A1_MA1112.2	NR4A1	MA1112.2	C_NR4A1	35834	0.16473	6162	0.20378	5880	-0.1042	6.71290E-127
FOSL1JUNB_MA1137.1	FOSL1::JUNB	MA1137.1	C_FOSL2::JUND	15806	0.169	2906	0.20925	2615	-0.10415	4.34417E-112
NFYA_MA0060.3	NFYA	MA0060.3	C_NFYA	15871	0.3439	5898	0.47423	5858	-0.10297	1.37535E-110
MEIS1_MA0498.2	MEIS1	MA0498.2	C_MEIS3	11611	0.17639	2147	0.22242	2098	-0.10185	1.15988E-105
JUND_MA0491.2	JUND	MA0491.2	C_FOSL2::JUND	16530	0.16474	2907	0.2038	2646	-0.10171	1.99910E-109
Lef1_MA0768.2	Lef1	MA0768.2	C_Hnf1A	31756	0.16882	4666	0.19879	4641	-0.10149	2.95713E-125
Esrrg_MA0643.1	Esrrg	MA0643.1	C_Esrrg	21754	0.17387	4230	0.21121	3851	-0.09992	1.10159E-114
FLI1FOXI1_MA1950.1	FLI1::FOXI1	MA1950.1	C_ERF::FOXI1	33105	0.17305	5904	0.21389	5580	-0.09932	8.18771E-128
ERF_MA0760.1	ERF	MA0760.1	C_ETS1	12946	0.31503	5002	0.40217	4878	-0.09876	7.86574E-110
ERFFOXI1_MA1935.1	ERF::FOXI1	MA1935.1	C_ERF::FOXI1	30803	0.19614	6552	0.24434	6303	-0.09789	1.40653E-125
BATFJUN_MA0462.2	BATF::JUN	MA0462.2	C_FOSL2::JUND	19932	0.16528	3538	0.20414	3210	-0.09783	2.76916E-114
Erg_MA0474.3	Erg	MA0474.3	C_Erg	52324	0.21089	13067	0.25934	12027	-0.09736	1.78762E-139
BATF_MA1634.1	BATF	MA1634.1	C_FOSL2::JUND	19620	0.16588	3511	0.20477	3170	-0.09717	2.12470E-119
RFX7_MA1554.1	RFX7	MA1554.1	C_RFX7	11752	0.2509	3752	0.31498	3702	-0.09695	1.19438E-102
ETS1_MA0098.3	ETS1	MA0098.3	C_ETS1	14526	0.32863	5957	0.41863	5805	-0.09684	7.65116E-109
ETV2FOXI1_MA1942.1	ETV2::FOXI1	MA1942.1	C_ERF::FOXI1	32356	0.19415	6997	0.23953	6526	-0.09679	9.73471E-124
NFYC_MA1644.1	NFYC	MA1644.1	C_NFYA	16995	0.31774	5730	0.43542	5685	-0.09586	2.52839E-106
BACH1_MA1633.2	BACH1	MA1633.2	C_FOSL2::JUND	17314	0.17395	3269	0.21384	2990	-0.09536	2.08439E-110
FOSL1JUND_MA1142.1	FOSL1::JUND	MA1142.1	C_FOSL2::JUND	16695	0.16487	2894	0.20305	2623	-0.09516	2.43193E-115
ETV5FOXI1_MA1946.1	ETV5::FOXI1	MA1946.1	C_ERF::FOXI1	25949	0.19097	5433	0.23554	5086	-0.09368	4.29560E-120
MEIS2_MA0774.1	MEIS2	MA0774.1	C_MEIS3	21561	0.18881	4633	0.23541	4387	-0.0929	2.34363E-117
NR2C1_MA1535.1	NR2C1	MA1535.1	C_NR2C1	29814	0.20983	7939	0.25204	7084	-0.0924	2.99714E-123
ETV1_MA0761.2	ETV1	MA0761.2	C_Erg	50634	0.20641	12214	0.25305	11190	-0.09232	7.57280E-136
ETS2_MA1484.1	ETS2	MA1484.1	C_ETS1	13212	0.34528	5830	0.43902	5714	-0.09216	2.41654E-102
MAFGNFE2L1_MA0089.2	MAFG::NFE2L1	MA0089.2	C_MAFG::NFE2L1	23415	0.16653	4121	0.20529	3753	-0.09125	5.99809E-113
Nr1H2_MA1996.1	Nr1H2	MA1996.1	C_Nr1H2	34916	0.18418	7443	0.22441	6824	-0.09059	1.54127E-125
JUNB_MA0490.2	JUNB	MA0490.2	C_FOSL2::JUND	17539	0.16443	3045	0.20113	2755	-0.08991	2.88928E-108
GABPA_MA0062.3	GABPA	MA0062.3	C_Erg	50344	0.20904	12355	0.25588	11310	-0.0897	5.91503E-131
MEIS3_MA0775.1	MEIS3	MA0775.1	C_MEIS3	23306	0.19838	5484	0.24509	5075	-0.08901	4.25509E-114
BATF3_MA0835.2	BATF3	MA0835.2	C_FOSL2::JUND	21760	0.16138	3665	0.19798	3312	-0.08859	7.41925E-113
THRB_MA1574.1	THRB	MA1574.1	C_NR2C2	28204	0.21145	7432	0.25426	6738	-0.08746	3.60349E-117
ESRRB_MA0141.3	ESRRB	MA0141.3	C_Esrrg	21545	0.16577	3812	0.19992	3386	-0.08692	2.11546E-113
Zic2_MA1629.1	Zic2	MA1629.1	C_Zic2	60778	0.21719	16834	0.26155	15599	-0.08686	5.91480E-133
FOXO1ELK1_MA1954.1	FOXO1::ELK1	MA1954.1	C_ERF::FOXI1	37038	0.17645	6765	0.21706	6430	-0.08631	3.00389E-124
TFAP4_MA0691.1	TFAP4	MA0691.1	C_TFAP4	21406	0.191	4829	0.23265	4411	-0.08596	2.36338E-110
JDP2_MA0655.1	JDP2	MA0655.1	C_FOSL2::JUND	13043	0.16014	2150	0.19629	1935	-0.08577	1.42842E-100
ESRRA_MA0592.3	ESRRA	MA0592.3	C_Esrrg	26604	0.17791	5381	0.21361	4750	-0.08467	4.56320E-115
TCF7L1_MA1421.1	TCF7L1	MA1421.1	C_TCF7L1	34271	0.17068	4987	0.19561	4858	-0.08445	7.61774E-114
HOXB2ELK1_MA1957.1	HOXB2::ELK1	MA1957.1	C_HOXB2::ELK1	11221	0.25762	3415	0.32512	3269	-0.08408	4.59496E-98
NFE2_MA0841.1	NFE2	MA0841.1	C_NFE2	13556	0.16456	2358	0.20063	2093	-0.08342	2.45811E-91
JUNJUNB_MA1132.1	JUN::JUNB	MA1132.1	C_FOSL2::JUND	13831	0.1835	2781	0.22418	2513	-0.08317	2.95972E-94
NR1H4RXRA_MA1146.1	NR1H4::RXRA	MA1146.1	C_NR2F1	13509	0.19483	3179	0.23417	2807	-0.08312	1.17014E-96
FLI1_MA0475.2	FLI1	MA0475.2	C_ETS1	11952	0.36144	5451	0.45946	5316	-0.08155	5.02737E-98
Bach1Mafk_MA0591.1	Bach1::Mafk	MA0591.1	C_MAFK	24268	0.20807	6205	0.25132	5619	-0.08088	1.15179E-109
PPARARXRA_MA1148.1	PPARA::RXRA	MA1148.1	C_PPARA::RXRA	27746	0.18268	5708	0.21949	5134	-0.08053	1.40120E-112
FOXO1ELF1_MA1953.1	FOXO1::ELF1	MA1953.1	C_ERF::FOXI1	35741	0.16391	5811	0.20083	5508	-0.08041	4.68176E-119
ELF1_MA0473.3	ELF1	MA0473.3	C_Erg	50341	0.21552	12903	0.26185	11810	-0.07904	2.78324E-132
FOXO1ELK3_MA1955.1	FOXO1::ELK3	MA1955.1	C_ERF::FOXI1	27915	0.17472	4967	0.21391	4752	-0.07858	7.33070E-108
SOX12_MA1561.1	SOX12	MA1561.1	C_SOX12	11514	0.17568	2154	0.21523	2064	-0.0783	1.84869E-90
Zic3_MA0697.2	Zic3	MA0697.2	C_Zic2	64891	0.23007	19618	0.27512	18183	-0.07815	4.09073E-128
Nfe2l2_MA0150.2	Nfe2l2	MA0150.2	C_MAFG::NFE2L1	24044	0.1787	4817	0.21738	4384	-0.07772	8.08275E-111
FEV_MA0156.3	FEV	MA0156.3	C_ETS1	11128	0.3978	5674	0.50514	5550	-0.07703	2.16576E-91
FLI1DRGX_MA1949.1	FLI1::DRGX	MA1949.1	C_FLI1::DRGX	12764	0.19044	2566	0.23461	2437	-0.07619	7.57084E-93
NR4A2RXRA_MA1147.1	NR4A2::RXRA	MA1147.1	C_NR2F1	12905	0.21018	3420	0.24832	3028	-0.07617	2.85628E-97
SOX15_MA1152.1	SOX15	MA1152.1	C_SOX15	47403	0.14754	6360	0.18454	6542	-0.07605	8.63487E-125
ETV5HOXA2_MA1948.1	ETV5::HOXA2	MA1948.1	C_ETV5::HOXA2	11651	0.18969	2420	0.22901	2236	-0.07523	6.18006E-92
BACH2_MA1101.2	BACH2	MA1101.2	C_NFE2	13059	0.16508	2293	0.20138	2063	-0.07519	2.95073E-97
Ikzf3_MA1992.1	Ikzf3	MA1992.1	C_Erg	57776	0.22587	16124	0.27219	14680	-0.0747	7.62887E-129
PAX1_MA0779.1	PAX1	MA0779.1	C_PAX9	8384	0.22816	2415	0.27657	2233	-0.07469	7.09840E-86
SPIB_MA0081.2	SPIB	MA0081.2	C_Spi1	64184	0.19499	13942	0.23526	12954	-0.0745	7.37071E-130
ELF3_MA0640.2	ELF3	MA0640.2	C_Erg	55330	0.20591	13400	0.24893	12141	-0.07442	8.97076E-122
ETV5DRGX_MA1944.1	ETV5::DRGX	MA1944.1	C_ETV5::DRGX	17934	0.18966	3676	0.23171	3443	-0.07408	9.39900E-102
EHF_MA0598.3	EHF	MA0598.3	C_Erg	47901	0.20153	10898	0.24592	10078	-0.07397	4.11348E-123
JDP2_MA0656.1	JDP2	MA0656.1	C_FOSL1::JUN	8339	0.28201	2738	0.34087	2608	-0.07382	1.39515E-87
EWSR1-FLI1_MA0149.1	EWSR1-FLI1	MA0149.1	C_EWSR1-FLI1	86148	0.21772	23553	0.26	21722	-0.07339	1.26638E-136
SOX18_MA1563.2	SOX18	MA1563.2	C_SOX18	19136	0.14914	2624	0.18528	2633	-0.07331	5.36409E-103
ETV5FOXO1_MA1947.1	ETV5::FOXO1	MA1947.1	C_ETV5::FOXO1	30237	0.17602	5642	0.21307	5227	-0.07263	2.40456E-109
IKZF1_MA1508.1	IKZF1	MA1508.1	C_ETV2	61236	0.17059	10814	0.20598	10046	-0.07258	5.38888E-129
ETV2_MA0762.1	ETV2	MA0762.1	C_ETV2	16152	0.24044	4457	0.29976	4295	-0.07244	4.32364E-97
NR2F1_MA1538.1	NR2F1	MA1538.1	C_NR2F1	14252	0.21153	3843	0.24853	3318	-0.07173	1.24327E-87
ELK4_MA0076.2	ELK4	MA0076.2	C_ETS1	23861	0.34329	10668	0.427	10222	-0.07118	3.82592E-106
CREM_MA0609.2	CREM	MA0609.2	C_FOSL1::JUN	8197	0.30534	3046	0.36863	2869	-0.07098	5.50584E-85
ETV2DRGX_MA1940.1	ETV2::DRGX	MA1940.1	C_ETV5::DRGX	13410	0.17248	2256	0.20888	2129	-0.07078	3.33860E-92
JUNJUNB_MA1133.1	JUN::JUNB	MA1133.1	C_FOSL1::JUN	9418	0.27294	2984	0.33111	2851	-0.07041	6.30653E-86
MAFNFE2_MA0501.1	MAF::NFE2	MA0501.1	C_MAFG::NFE2L1	24276	0.16314	4010	0.19765	3688	-0.07033	7.79993E-106
PRDM1_MA0508.3	PRDM1	MA0508.3	C_PRDM1	52349	0.17705	9589	0.21012	8927	-0.06942	3.01787E-118
ZNF317_MA1593.1	ZNF317	MA1593.1	C_ZNF317	35166	0.17122	6409	0.20559	5824	-0.06929	9.98823E-111
Rarb_MA0858.1	Rarb	MA0858.1	C_RARA	20880	0.18736	4455	0.22242	3989	-0.06923	9.05291E-106
Spi1_MA0080.6	Spi1	MA0080.6	C_Spi1	78480	0.19006	16612	0.22842	15398	-0.06874	1.02475E-123
NR2F1_MA0017.2	NR2F1	MA0017.2	C_Nr1H2	36771	0.1903	8155	0.22711	7360	-0.06863	1.00602E-110
Elf5_MA0136.3	Elf5	MA0136.3	C_Elf5	57094	0.18604	11848	0.22365	10875	-0.06848	1.00995E-124
PAX6_MA0069.1	PAX6	MA0069.1	C_PAX6	11569	0.16176	1917	0.19537	1734	-0.0681	2.03173E-90
Atoh1_MA1467.2	Atoh1	MA1467.2	C_Neurod2	28528	0.18752	6223	0.22214	5539	-0.06795	1.75891E-113
PpargRxra_MA0065.2	Pparg::Rxra	MA0065.2	C_Pparg::Rxra	54409	0.20985	14077	0.24883	12696	-0.06783	1.22191E-116
Zic1Zic2_MA1628.1	Zic1::Zic2	MA1628.1	C_Zic2	53628	0.23482	16645	0.2776	15357	-0.06745	2.59991E-119
FOSBJUNB_MA1136.1	FOSB::JUNB	MA1136.1	C_FOSL1::JUN	6377	0.29215	2123	0.35276	2040	-0.0674	6.32708E-70
ATF7_MA0834.1	ATF7	MA0834.1	C_FOSL1::JUN	6204	0.3044	2170	0.36859	2091	-0.06739	3.11152E-77
FOXO1FLI1_MA1956.1	FOXO1::FLI1	MA1956.1	C_ERF::FOXI1	32166	0.16277	5037	0.19661	4758	-0.06693	1.29840E-107
ERFFOXO1_MA1936.1	ERF::FOXO1	MA1936.1	C_ERF::FOXO1	32899	0.18658	6621	0.22357	6144	-0.0665	3.94662E-111
JUNB_MA1140.2	JUNB	MA1140.2	C_FOSL1::JUN	6966	0.3082	2533	0.37296	2427	-0.06608	2.56118E-77
NFYB_MA0502.2	NFYB	MA0502.2	C_NFYB	20796	0.32406	7584	0.42647	7340	-0.06563	2.27559E-101
TGIF2LX_MA1571.1	TGIF2LX	MA1571.1	C_PKNOX2	11968	0.18646	2543	0.22321	2253	-0.0653	3.93591E-91
FOSBJUN_MA1127.1	FOSB::JUN	MA1127.1	C_FOSL1::JUN	8772	0.27173	2694	0.32808	2560	-0.06503	2.14909E-86
CTCF_MA1930.1	CTCF	MA1930.1	C_CTCF	48506	0.2919	20042	0.34415	19426	-0.06459	3.36885E-115
ELK1HOXA1_MA1931.1	ELK1::HOXA1	MA1931.1	C_ELK1::HOXA1	11886	0.29348	4143	0.36756	3953	-0.06433	5.06655E-84
ELK1_MA0028.2	ELK1	MA0028.2	C_ETS1	10768	0.42248	5852	0.53645	5725	-0.06391	1.21266E-83
MAF_MA1520.1	MAF	MA1520.1	C_MAFA	13678	0.19103	3103	0.22829	2741	-0.06368	5.98053E-91
NR2F6_MA1539.1	NR2F6	MA1539.1	C_NR2F1	13212	0.21041	3533	0.24523	2962	-0.06294	3.17411E-95
ATF3_MA0605.2	ATF3	MA0605.2	C_FOSL1::JUN	6618	0.31081	2411	0.37452	2304	-0.06264	2.87846E-69
NR2C2_MA0504.1	NR2C2	MA0504.1	C_NR2C2	49147	0.23732	15308	0.27859	13802	-0.06262	3.28814E-115
MYF5_MA1641.1	MYF5	MA1641.1	C_Ascl2	26178	0.21361	6978	0.25462	6356	-0.06259	6.56743E-102
RORB_MA1150.1	RORB	MA1150.1	C_RORB	17142	0.1627	2767	0.19519	2569	-0.06245	1.10204E-91
ETV5_MA0765.3	ETV5	MA0765.3	C_ETS1	10092	0.43217	5617	0.5478	5483	-0.06245	4.28504E-82
ETV7_MA1708.1	ETV7	MA1708.1	C_ETV6	24465	0.28163	8504	0.3455	8011	-0.06218	1.87822E-98
Tcf21_MA0832.1	Tcf21	MA0832.1	C_MSC	18224	0.19297	4175	0.23164	3724	-0.06155	9.50879E-92
PKNOX1_MA0782.2	PKNOX1	MA0782.2	C_PBX3	31239	0.19517	6809	0.23967	6313	-0.06066	1.64682E-101
Neurod2_MA0668.2	Neurod2	MA0668.2	C_Neurod2	33642	0.1973	7967	0.23314	7114	-0.06024	1.60228E-107
CTCF_MA1929.1	CTCF	MA1929.1	C_CTCF	54270	0.29518	22761	0.34576	21922	-0.05974	9.48282E-112
ELK1HOXB13_MA1932.1	ELK1::HOXB13	MA1932.1	C_ELK1::HOXB13	9759	0.2481	2825	0.30617	2638	-0.05974	8.86885E-78
Msgn1_MA1524.2	Msgn1	MA1524.2	C_Msgn1	25592	0.1747	4695	0.20725	4292	-0.05972	1.70574E-97
FOS_MA1951.1	FOS	MA1951.1	C_FOSL1::JUN	7405	0.2931	2538	0.35174	2436	-0.0596	8.24038E-71
NR6A1_MA1541.1	NR6A1	MA1541.1	C_NR6A1	21186	0.16798	3787	0.19937	3424	-0.05952	2.03183E-94
TGIF2LY_MA1572.1	TGIF2LY	MA1572.1	C_PKNOX2	10905	0.18746	2337	0.22322	2060	-0.05907	2.37472E-79
Tcf12_MA0521.2	Tcf12	MA0521.2	C_Ascl2	26784	0.21795	7361	0.25896	6698	-0.05896	2.17828E-101
RARA_MA0730.1	RARA	MA0730.1	C_RARA	22578	0.20286	5501	0.23783	4895	-0.05893	2.74410E-91
ELF2_MA1483.2	ELF2	MA1483.2	C_ELF2	17015	0.29387	6055	0.36606	5799	-0.05885	7.52188E-93
ETV4_MA0764.3	ETV4	MA0764.3	C_ETS1	10941	0.43307	6129	0.54771	5975	-0.05839	7.07402E-85
Ptf1A_MA1619.1	Ptf1A	MA1619.1	C_Ascl2	25573	0.21541	6919	0.25587	6225	-0.05825	2.67359E-99
NEUROD1_MA1109.1	NEUROD1	MA1109.1	C_Neurod2	32469	0.19781	7722	0.23303	6865	-0.058	1.39818E-103
ZNF675_MA1714.1	ZNF675	MA1714.1	C_ZNF675	35058	0.18209	7069	0.21526	6323	-0.05776	8.49729E-103
Nr1H4_MA1110.2	Nr1H4	MA1110.2	C_Nr1H4	37767	0.19249	8597	0.22755	7591	-0.05761	7.24835E-111
ZNF528_MA1597.1	ZNF528	MA1597.1	C_ZNF528	35265	0.20148	8435	0.23831	7585	-0.05756	3.42247E-105
FOSL1JUN_MA1129.1	FOSL1::JUN	MA1129.1	C_FOSL1::JUN	5398	0.31123	1922	0.37442	1850	-0.05754	9.03170E-71
REL_MA0101.1	REL	MA0101.1	C_RELA	18885	0.22408	5239	0.26427	4744	-0.05712	3.86023E-88
ZNF341_MA1655.1	ZNF341	MA1655.1	C_ZNF341	29041	0.21302	7503	0.25433	6981	-0.05694	1.44325E-103
NEUROG2_MA1642.1	NEUROG2	MA1642.1	C_Neurod2	29156	0.18719	6303	0.22023	5593	-0.05631	1.94736E-96
ZKSCAN5_MA1652.1	ZKSCAN5	MA1652.1	C_ZKSCAN5	64986	0.23032	19157	0.271	17196	-0.05612	9.40057E-121
FOSL2JUNB_MA1139.1	FOSL2::JUNB	MA1139.1	C_FOSL1::JUN	6573	0.28868	2142	0.34417	2041	-0.05609	3.15609E-73
HAND2_MA1638.1	HAND2	MA1638.1	C_Neurod2	29309	0.18895	6411	0.22247	5741	-0.05603	4.57198E-102
RELB_MA1117.1	RELB	MA1117.1	C_RELB	20384	0.21053	5135	0.24709	4620	-0.05521	4.32979E-93
FOXJ2ELF1_MA1952.1	FOXJ2::ELF1	MA1952.1	C_FOXJ2::ELF1	36123	0.17056	5911	0.20707	5627	-0.05432	3.45706E-102
FOSJUN_MA1126.1	FOS::JUN	MA1126.1	C_FOSL1::JUN	10773	0.23151	2705	0.27641	2548	-0.05388	5.82044E-76
MYB_MA0100.3	MYB	MA0100.3	C_MYB	17460	0.17989	3334	0.21304	3080	-0.05384	9.36539E-86
PAX9_MA0781.1	PAX9	MA0781.1	C_PAX9	9799	0.22419	2759	0.26878	2511	-0.05367	4.90379E-78
MSC_MA0665.1	MSC	MA0665.1	C_MSC	27637	0.1893	6058	0.22354	5399	-0.05361	3.90374E-94
TAL1TCF3_MA0091.1	TAL1::TCF3	MA0091.1	C_TAL1::TCF3	20116	0.17916	4028	0.21226	3681	-0.05335	6.83157E-87
NRL_MA0842.2	NRL	MA0842.2	C_MAFF	18824	0.16384	3123	0.19453	2874	-0.05311	3.73483E-90
ETV6_MA0645.1	ETV6	MA0645.1	C_ETV6	20143	0.31481	7930	0.38863	7552	-0.05222	3.25988E-92
BCL6B_MA0731.1	BCL6B	MA0731.1	C_BCL6B	22186	0.16476	3613	0.19426	3279	-0.05212	3.16212E-95
Pou5f1Sox2_MA0142.1	Pou5f1::Sox2	MA0142.1	C_Pou5f1::Sox2	45746	0.13907	5300	0.16793	5181	-0.05135	1.02977E-102
RARARXRA_MA0159.1	RARA::RXRA	MA0159.1	C_RARA::RXRA	25352	0.2051	6333	0.23835	5530	-0.05116	5.64912E-95
Mafb_MA0117.2	Mafb	MA0117.2	C_MAFF	21605	0.16557	3591	0.19702	3352	-0.05097	6.43810E-93
HOXA5_MA0158.2	HOXA5	MA0158.2	C_HOXC4	7460	0.15302	1083	0.17907	945	-0.05076	9.37794E-65
HNF4A_MA0114.4	HNF4A	MA0114.4	C_HNF4A	26130	0.17536	4852	0.20509	4286	-0.05022	6.79995E-93
ZFP42_MA1651.1	ZFP42	MA1651.1	C_ZFP42	24260	0.24022	6923	0.2881	6614	-0.05011	6.85481E-93
ETV3_MA0763.1	ETV3	MA0763.1	C_ETS1	10220	0.37088	4725	0.46634	4546	-0.05007	1.90199E-70
ZSCAN4_MA1155.1	ZSCAN4	MA1155.1	C_ZSCAN4	30892	0.17586	5845	0.2049	5148	-0.04949	3.28469E-99
TFCP2_MA1968.1	TFCP2	MA1968.1	C_TFCP2	5810	0.18341	1143	0.21782	1062	-0.04897	2.94199E-63
ZNF582_MA1983.1	ZNF582	MA1983.1	C_ZNF582	27159	0.17238	4874	0.20308	4378	-0.0489	2.54827E-100
TCF21_MA1568.1	TCF21	MA1568.1	C_TCF21	9222	0.18335	1858	0.21639	1818	-0.04885	1.10904E-77
RELA_MA0107.1	RELA	MA0107.1	C_RELA	24545	0.21441	6485	0.25073	5798	-0.04878	5.29598E-89
ERFHOXB13_MA1937.1	ERF::HOXB13	MA1937.1	C_ERF::HOXB13	13943	0.17714	2469	0.21078	2282	-0.04877	4.24354E-76
Smad4_MA1153.1	Smad4	MA1153.1	C_Smad4	15530	0.1858	3258	0.21945	2960	-0.04874	1.55993E-75
HNF4G_MA0484.2	HNF4G	MA0484.2	C_HNF4A	26188	0.1771	4933	0.20684	4377	-0.04817	1.86913E-89
PBX3_MA1114.1	PBX3	MA1114.1	C_PBX3	35636	0.21111	8848	0.25337	7993	-0.04792	4.45465E-96
Zfp335_MA2002.1	Zfp335	MA2002.1	C_Zfp335	38639	0.19648	8869	0.23204	7831	-0.04739	2.89406E-99
MAFA_MA1521.1	MAFA	MA1521.1	C_MAFA	13988	0.21846	3872	0.25779	3476	-0.04735	1.91318E-73
NEUROG2_MA0669.1	NEUROG2	MA0669.1	C_NEUROG2	13662	0.15994	2131	0.18736	1946	-0.04733	4.90331E-77
Atoh1_MA0461.2	Atoh1	MA0461.2	C_Atoh1	10333	0.15527	1563	0.18401	1445	-0.04726	2.08145E-67
SPDEF_MA0686.1	SPDEF	MA0686.1	C_SPDEF	8701	0.30891	3410	0.38246	3189	-0.04693	3.73671E-70
ZNF189_MA1725.1	ZNF189	MA1725.1	C_ZNF189	39980	0.2021	9264	0.23159	8353	-0.04692	6.79590E-100
TWIST1_MA1123.2	TWIST1	MA1123.2	C_ZBTB18	28864	0.18015	5755	0.21086	5100	-0.04689	1.09035E-93
SPIC_MA0687.1	SPIC	MA0687.1	C_SPIC	36302	0.16364	5676	0.19505	5328	-0.04683	3.41931E-94
ZNF24_MA1124.1	ZNF24	MA1124.1	C_ZNF24	32136	0.15179	4565	0.17899	4150	-0.04641	2.65328E-97
Stat4_MA0518.1	Stat4	MA0518.1	C_Stat4	37576	0.16903	6385	0.20067	5825	-0.04567	7.34489E-99
Nr2e3_MA0164.1	Nr2e3	MA0164.1	C_Nr2e3	9114	0.17277	1598	0.20505	1494	-0.04564	1.17359E-66
RXRAVDR_MA0074.1	RXRA::VDR	MA0074.1	C_RXRA::VDR	13222	0.19246	2969	0.22483	2565	-0.0456	4.70595E-77
MYF6_MA0667.1	MYF6	MA0667.1	C_MYF6	16657	0.17409	3067	0.20436	2682	-0.04555	3.18813E-82
ZNF667_MA1984.1	ZNF667	MA1984.1	C_ZNF667	22388	0.17722	4339	0.20816	3813	-0.04523	2.69768E-86
BCL6_MA0463.2	BCL6	MA0463.2	C_BCL6	19379	0.17557	3535	0.20587	3186	-0.04516	2.66726E-84
HOXD12ELK1_MA1958.1	HOXD12::ELK1	MA1958.1	C_HOXD12::ELK1	14053	0.17202	2354	0.20491	2192	-0.04474	2.21436E-75
STAT3_MA0144.2	STAT3	MA0144.2	C_Stat4	41932	0.17269	7443	0.20423	6761	-0.04434	2.60884E-95
Bhlha15_MA1472.2	Bhlha15	MA1472.2	C_Ascl2	28119	0.21805	7784	0.25638	6925	-0.04404	5.07580E-84
POU5F1B_MA0792.1	POU5F1B	MA0792.1	C_POU3F3	30715	0.14701	3895	0.17914	3947	-0.04382	3.16761E-89
RARARXRG_MA1149.1	RARA::RXRG	MA1149.1	C_RARA::RXRG	25612	0.22294	7230	0.25663	6351	-0.04366	1.69545E-89
ELF4_MA0641.1	ELF4	MA0641.1	C_ELF2	15688	0.32284	6344	0.39822	6012	-0.04269	2.46643E-72
ZNF768_MA1731.1	ZNF768	MA1731.1	C_ZNF768	56965	0.21708	14995	0.25214	13283	-0.04238	1.34194E-99
ZNF16_MA1654.1	ZNF16	MA1654.1	C_ZNF16	38051	0.2163	10130	0.25215	9003	-0.04233	3.49195E-92
PAX2_MA0067.2	PAX2	MA0067.2	C_PAX9	7736	0.26958	2710	0.31623	2534	-0.04221	3.77327E-65
CREB1_MA0018.4	CREB1	MA0018.4	C_FOSL1::JUN	23480	0.19923	5046	0.22902	4495	-0.04163	1.87296E-82
GATA1TAL1_MA0140.2	GATA1::TAL1	MA0140.2	C_GATA1::TAL1	16985	0.15497	2401	0.18111	2114	-0.04159	2.94081E-78
RORC_MA1151.1	RORC	MA1151.1	C_RORA	16443	0.15627	2458	0.18293	2190	-0.04093	6.15380E-70
ZIC1_MA0696.1	ZIC1	MA0696.1	C_ZIC5	36340	0.27402	13823	0.31275	12375	-0.04078	3.41798E-89
E2F7_MA0758.1	E2F7	MA0758.1	C_E2F7	13589	0.1903	2765	0.22504	2572	-0.04018	2.08456E-70
ZNF214_MA1975.1	ZNF214	MA1975.1	C_ZNF214	20110	0.16247	3039	0.18845	2840	-0.04008	2.41824E-73
NFATC3_MA0625.2	NFATC3	MA0625.2	C_Nfatc2	26952	0.16435	4254	0.19048	3891	-0.03976	1.39179E-84
Runx1_MA0002.2	Runx1	MA0002.2	C_Bcl11B	35494	0.18111	6960	0.21105	6279	-0.03971	1.22800E-88
ELK1SREBF2_MA1933.1	ELK1::SREBF2	MA1933.1	C_ELK1::SREBF2	11270	0.33549	4837	0.40789	4578	-0.03927	9.88779E-67
CUX1_MA0754.2	CUX1	MA0754.2	C_ONECUT1	7947	0.13711	849	0.16491	861	-0.03866	8.39477E-59
POU5F1_MA1115.1	POU5F1	MA1115.1	C_POU3F3	38235	0.14535	4776	0.17404	4629	-0.03862	1.90937E-85
ATF2_MA1632.1	ATF2	MA1632.1	C_FOSL1::JUN	21091	0.19584	4351	0.23171	4011	-0.03841	1.79386E-75
RORA_MA0072.1	RORA	MA0072.1	C_RORA	17981	0.1512	2439	0.17711	2193	-0.03835	1.62444E-72
RARG_MA1553.1	RARG	MA1553.1	C_RXRG	11019	0.19937	2542	0.23104	2250	-0.03834	7.48479E-62
Ptf1a_MA1618.1	Ptf1a	MA1618.1	C_Neurod2	28214	0.17645	5422	0.20506	4723	-0.03834	1.44797E-84
FOSL2JUN_MA1131.1	FOSL2::JUN	MA1131.1	C_FOSL1::JUN	10659	0.2713	3319	0.31252	2993	-0.03825	1.50419E-60
Ascl2_MA0816.1	Ascl2	MA0816.1	C_Ascl2	40009	0.21547	10792	0.25129	9648	-0.03738	8.69516E-86
Prdm4_MA1647.2	Prdm4	MA1647.2	C_Prdm4	24589	0.1837	4849	0.21623	4478	-0.03737	1.64578E-82
ZNF418_MA1980.1	ZNF418	MA1980.1	C_ZNF418	39625	0.16744	6717	0.19624	6073	-0.03685	1.46981E-82
ETV2HOXB13_MA1943.1	ETV2::HOXB13	MA1943.1	C_ETV2::HOXB13	10749	0.17055	1737	0.20242	1620	-0.03658	1.00459E-63
Stat6_MA0520.1	Stat6	MA0520.1	C_Stat6	32454	0.14709	4352	0.17195	3954	-0.03653	5.28740E-85
FOSL1JUND_MA1143.1	FOSL1::JUND	MA1143.1	C_FOSL1::JUND	8543	0.26916	2482	0.31705	2346	-0.03623	8.10608E-59
OSR2_MA1646.1	OSR2	MA1646.1	C_OSR2	37116	0.19413	8287	0.22695	7305	-0.03604	1.05124E-91
TFEB_MA0692.1	TFEB	MA0692.1	C_BHLHE41	11767	0.25692	3549	0.29887	3246	-0.0358	1.65895E-59
EVX1_MA0887.1	EVX1	MA0887.1	C_EVX2	9131	0.15354	1326	0.17857	1148	-0.03576	1.92289E-53
RARB_MA1552.1	RARB	MA1552.1	C_RXRG	12085	0.21114	3037	0.24398	2682	-0.03525	2.45601E-65
ELK3_MA0759.2	ELK3	MA0759.2	C_ETS1	11273	0.45176	6634	0.56816	6460	-0.03501	1.75022E-57
VEZF1_MA1578.1	VEZF1	MA1578.1	C_VEZF1	19583	0.23828	6090	0.26939	5262	-0.03469	5.95213E-73
ATOH7_MA1468.1	ATOH7	MA1468.1	C_Atoh1	13499	0.16108	2177	0.18698	1891	-0.03462	9.76000E-62
EVX2_MA0888.1	EVX2	MA0888.1	C_EVX2	9473	0.15535	1372	0.18117	1214	-0.03429	2.68429E-55
PRDM9_MA1723.1	PRDM9	MA1723.1	C_PRDM9	132628	0.25178	44768	0.29155	40421	-0.03421	8.04676E-106
ZSCAN31_MA1722.1	ZSCAN31	MA1722.1	C_ZSCAN31	17413	0.20874	4337	0.2442	3918	-0.03416	1.07296E-72
ZIC4_MA0751.1	ZIC4	MA0751.1	C_ZIC5	35263	0.27711	13619	0.31424	12071	-0.03366	1.07096E-86
ZBTB7A_MA0750.2	ZBTB7A	MA0750.2	C_ETS1	30995	0.33603	13911	0.40557	12976	-0.03366	3.00361E-84
ZNF274_MA1592.1	ZNF274	MA1592.1	C_ZNF274	19276	0.1809	3792	0.20915	3305	-0.03357	1.05868E-68
ZNF680_MA1729.1	ZNF680	MA1729.1	C_ZNF680	43181	0.14489	5327	0.1697	4986	-0.03357	2.04736E-86
ZNF701_MA1987.1	ZNF701	MA1987.1	C_ZNF701	81795	0.24876	26981	0.28888	24446	-0.03352	8.39544E-103
SRF_MA0083.3	SRF	MA0083.3	C_SRF	8325	0.16287	1274	0.19228	1171	-0.0335	5.40851E-56
SMAD2_MA1964.1	SMAD2	MA1964.1	C_Smad4	28729	0.21915	7776	0.25602	6886	-0.03341	4.13972E-78
NR1I2_MA1533.1	NR1I2	MA1533.1	C_NR1I2	15817	0.22475	4525	0.25811	3949	-0.03336	1.93187E-63
MAFF_MA0495.3	MAFF	MA0495.3	C_MAFF	30797	0.14663	4007	0.17136	3675	-0.03329	7.89769E-76
TFAP4FLI1_MA1967.1	TFAP4::FLI1	MA1967.1	C_TFAP4::FLI1	31069	0.22093	8598	0.25773	7746	-0.03311	1.49252E-69
NFATC4_MA1525.2	NFATC4	MA1525.2	C_Nfatc2	27510	0.1616	4234	0.18801	3895	-0.03294	1.29594E-77
POU2F2_MA0507.2	POU2F2	MA0507.2	C_POU3F3	32978	0.14135	3768	0.16988	3779	-0.03249	5.33314E-82
NR1I3_MA1534.1	NR1I3	MA1534.1	C_NR1I3	17308	0.14634	2290	0.17118	2075	-0.03243	6.24753E-73
Rarg_MA0860.1	Rarg	MA0860.1	C_Rarg	27223	0.18759	5817	0.21685	5051	-0.03196	7.49754E-75
MYOG_MA0500.2	MYOG	MA0500.2	C_Ascl2	30326	0.2244	8738	0.26168	7802	-0.03196	1.52388E-83
Nr2e1_MA0676.1	Nr2e1	MA0676.1	C_Nr2e1	25432	0.14166	3023	0.16444	2762	-0.03164	3.28847E-72
Six4_MA2001.1	Six4	MA2001.1	C_SIX2	20033	0.17481	3741	0.2009	3164	-0.03163	7.06013E-67
MITF_MA0620.3	MITF	MA0620.3	C_BHLHE41	8830	0.24625	2443	0.2874	2255	-0.03159	1.09346E-50
NR3C1_MA0113.3	NR3C1	MA0113.3	C_NR3C1	9471	0.18011	1835	0.20634	1556	-0.03145	3.62471E-54
Prdm14_MA1998.1	Prdm14	MA1998.1	C_Prdm14	16153	0.18931	3394	0.21818	2951	-0.03133	4.32873E-63
RBPJ_MA1116.1	RBPJ	MA1116.1	C_RBPJ	45424	0.2132	11629	0.24776	10229	-0.03058	1.98936E-81
INSM1_MA0155.1	INSM1	MA0155.1	C_INSM1	44052	0.23916	13713	0.27637	12097	-0.03014	9.50293E-77
Rhox11_MA0629.1	Rhox11	MA0629.1	C_Rhox11	14151	0.16402	2257	0.18815	2000	-0.02994	1.37781E-55
CUX2_MA0755.1	CUX2	MA0755.1	C_ONECUT1	8083	0.13566	833	0.16235	846	-0.02994	1.08871E-49
Hand1Tcf3_MA0092.1	Hand1::Tcf3	MA0092.1	C_Hand1::Tcf3	24532	0.17808	4711	0.20595	4042	-0.02948	7.00767E-69
Neurod2_MA1993.1	Neurod2	MA1993.1	C_Ascl2	31935	0.2277	9388	0.26479	8349	-0.02932	6.81334E-72
ZNF136_MA1588.1	ZNF136	MA1588.1	C_ZNF136	21291	0.14998	2818	0.17499	2627	-0.02878	5.91640E-62
ZNF331_MA1726.1	ZNF331	MA1726.1	C_ZNF331	47159	0.2303	13876	0.26633	12339	-0.02839	1.06595E-85
Prdm15_MA1616.1	Prdm15	MA1616.1	C_Prdm15	33466	0.19104	7140	0.22055	6386	-0.02824	6.74607E-75
POU3F4_MA0789.1	POU3F4	MA0789.1	C_POU3F3	29418	0.14776	3689	0.17695	3675	-0.02803	7.25591E-73
PAX3_MA1546.1	PAX3	MA1546.1	C_PAX3	6156	0.20121	1404	0.23628	1265	-0.02789	3.45792E-43
ZNF282_MA1154.1	ZNF282	MA1154.1	C_ZNF282	22320	0.20048	5111	0.2273	4401	-0.02743	8.24249E-64
FERD3L_MA1485.1	FERD3L	MA1485.1	C_FERD3L	22621	0.24104	7233	0.279	6416	-0.0273	4.24528E-62
Stat5b_MA1625.1	Stat5b	MA1625.1	C_Stat5b	38218	0.18094	7201	0.21135	6434	-0.02648	2.51248E-76
ZNF75D_MA1601.2	ZNF75D	MA1601.2	C_ZNF75D	28390	0.19669	6504	0.22568	5659	-0.02643	3.53098E-72
SOX21_MA0866.1	SOX21	MA0866.1	C_SOX21	23162	0.13781	2618	0.16137	2387	-0.0263	5.98238E-61
PROX1_MA0794.1	PROX1	MA0794.1	C_PROX1	8401	0.19238	1751	0.2249	1587	-0.02621	1.42162E-51
Stat5a_MA1624.1	Stat5a	MA1624.1	C_Stat5a	31922	0.16709	5294	0.19481	4735	-0.02618	1.00975E-65
RXRG_MA1556.1	RXRG	MA1556.1	C_RXRG	15746	0.23022	4486	0.26529	3965	-0.02599	2.34635E-62
Creb5_MA0840.1	Creb5	MA0840.1	C_FOSL1::JUN	8316	0.2805	2648	0.32281	2407	-0.02581	4.45167E-37
POU3F2_MA0787.1	POU3F2	MA0787.1	C_POU3F3	37574	0.1374	4042	0.16397	4070	-0.02551	4.56354E-73
Olig2_MA1997.1	Olig2	MA1997.1	C_Ascl2	33317	0.2301	9918	0.26713	8857	-0.0255	2.79843E-72
TGIF1_MA0796.1	TGIF1	MA0796.1	C_PKNOX2	19728	0.169	3468	0.19565	3018	-0.02532	4.05250E-57
BHLHA15_MA0607.2	BHLHA15	MA0607.2	C_Atoh1	7320	0.16013	1132	0.1875	1065	-0.02526	5.17505E-38
GATA5_MA0766.2	GATA5	MA0766.2	C_GATA6	13710	0.14762	1781	0.16886	1476	-0.02491	6.75927E-53
Ar_MA0007.3	Ar	MA0007.3	C_NR3C1	10182	0.19647	2291	0.22287	1955	-0.02448	4.76849E-42
GSC_MA0648.1	GSC	MA0648.1	C_OTX2	10839	0.17754	2042	0.20295	1720	-0.02437	1.69477E-42
HOXB8_MA1502.1	HOXB8	MA1502.1	C_HOXA7	9427	0.1574	1377	0.18178	1199	-0.02437	5.79814E-46
HOXD8_MA0910.2	HOXD8	MA0910.2	C_HOXA7	9427	0.1574	1377	0.18178	1199	-0.02437	5.79814E-46
POU1F1_MA0784.2	POU1F1	MA0784.2	C_POU3F3	33702	0.13754	3594	0.16346	3610	-0.02435	7.13856E-68
NR3C2_MA0727.1	NR3C2	MA0727.1	C_NR3C1	10143	0.18159	1994	0.20692	1680	-0.02432	1.47744E-37
E2F3_MA0469.3	E2F3	MA0469.3	C_E2F3	2729	0.20835	614	0.2489	570	-0.02422	1.96909E-20
TGIF2_MA0797.1	TGIF2	MA0797.1	C_PKNOX2	18701	0.1711	3333	0.19824	2911	-0.02398	9.78348E-53
IRF2_MA0051.1	IRF2	MA0051.1	C_IRF2	27710	0.15975	4037	0.18251	3711	-0.02395	1.24456E-65
JUND_MA0492.1	JUND	MA0492.1	C_FOSL1::JUN	19692	0.20323	4254	0.23068	3698	-0.02377	1.80154E-52
STAT1_MA0137.3	STAT1	MA0137.3	C_Stat4	33304	0.17094	5727	0.19956	5125	-0.02327	2.20946E-66
Dlx2_MA0885.2	Dlx2	MA0885.2	C_HOXB2	16292	0.14296	1864	0.16542	1693	-0.02306	2.76523E-50
NKX2-3_MA0672.1	NKX2-3	MA0672.1	C_NKX2-3	18314	0.17065	3185	0.19506	2765	-0.023	9.54195E-53
ZFP14_MA1972.1	ZFP14	MA1972.1	C_ZFP14	72514	0.24703	23574	0.28239	20949	-0.02297	4.45490E-79
MGAEVX1_MA1960.1	MGA::EVX1	MA1960.1	C_MGA::EVX1	18312	0.15099	2446	0.17257	2152	-0.02283	7.61757E-49
Npas4_MA1995.1	Npas4	MA1995.1	C_Npas4	5640	0.25528	1808	0.29795	1602	-0.02275	5.59592E-27
HOXB7_MA1501.1	HOXB7	MA1501.1	C_HOXB6	11340	0.14852	1450	0.17077	1313	-0.02228	2.43836E-36
Rarb_MA0857.1	Rarb	MA0857.1	C_Rarb	30921	0.16647	5199	0.19199	4628	-0.02218	1.02742E-63
Isl1_MA1608.1	Isl1	MA1608.1	C_Isl1	12571	0.16677	2004	0.18615	1727	-0.02212	6.46211E-42
Lhx1_MA1518.2	Lhx1	MA1518.2	C_Lhx1	9552	0.14602	1231	0.16838	1092	-0.02195	1.11185E-41
ZNF684_MA1600.1	ZNF684	MA1600.1	C_ZNF684	30837	0.22372	8085	0.24985	6972	-0.02152	1.43633E-60
PBX1_MA0070.1	PBX1	MA0070.1	C_PBX1	15820	0.16139	2246	0.18932	2013	-0.02132	1.05316E-43
Twist2_MA0633.2	Twist2	MA0633.2	C_Ascl2	34825	0.23239	10519	0.26914	9369	-0.02123	1.01589E-59
ZNF143_MA0088.2	ZNF143	MA0088.2	C_ZNF76	20467	0.21446	4734	0.25551	4271	-0.02116	4.71665E-57
POU2F3_MA0627.2	POU2F3	MA0627.2	C_POU3F3	40278	0.13949	4467	0.16403	4305	-0.02082	4.22295E-57
JUN_MA0488.1	JUN	MA0488.1	C_FOSL1::JUN	22474	0.20125	4735	0.22693	4145	-0.02078	2.33508E-52
HOXB5_MA0904.2	HOXB5	MA0904.2	C_MEOX2	7864	0.14111	937	0.15996	768	-0.02072	7.39783E-32
Nr5A2_MA0505.2	Nr5A2	MA0505.2	C_NR5A1	28050	0.17731	5428	0.20346	4693	-0.02071	2.23222E-58
POU6F2_MA0793.1	POU6F2	MA0793.1	C_POU6F2	18659	0.14385	2322	0.16638	2102	-0.02057	6.57152E-49
ZNF263_MA0528.2	ZNF263	MA0528.2	C_ZNF263	90395	0.27783	34856	0.3214	31553	-0.02057	6.04257E-80
HOXB2_MA0902.2	HOXB2	MA0902.2	C_HOXB2	8506	0.16086	1270	0.18658	1108	-0.02035	1.49821E-32
ZIM3_MA1709.1	ZIM3	MA1709.1	C_ZIM3	58830	0.14176	6880	0.16396	6409	-0.02026	2.38431E-69
GRHL1_MA0647.1	GRHL1	MA0647.1	C_GRHL2	9239	0.14887	1227	0.17004	1082	-0.02017	9.02564E-37
BHLHE22_MA1635.1	BHLHE22	MA1635.1	C_Ascl2	36850	0.2315	11021	0.2675	9829	-0.02009	5.42320E-56
Nfatc1_MA0624.2	Nfatc1	MA0624.2	C_Nfatc2	43254	0.15621	6041	0.17424	5303	-0.02005	6.05572E-59
RREB1_MA0073.1	RREB1	MA0073.1	C_RREB1	56858	0.2125	14600	0.2425	12840	-0.0198	1.58593E-64
ERFSREBF2_MA1939.1	ERF::SREBF2	MA1939.1	C_ERF::SREBF2	9806	0.24477	2788	0.28509	2473	-0.01973	2.58624E-32
MZF1_MA0056.2	MZF1	MA0056.2	C_MZF1	23106	0.20336	5488	0.23212	4734	-0.01955	1.52046E-56
GRHL2_MA1105.2	GRHL2	MA1105.2	C_GRHL2	22128	0.15469	3122	0.17699	2763	-0.01952	1.90918E-54
Dlx5_MA1476.2	Dlx5	MA1476.2	C_HOXB2	16126	0.1417	1797	0.16311	1646	-0.01935	8.94509E-43
POU2F1SOX2_MA1962.1	POU2F1::SOX2	MA1962.1	C_POU2F1::SOX2	39926	0.13479	4108	0.15805	4002	-0.0192	4.21537E-61
Stat5aStat5b_MA0519.1	Stat5a::Stat5b	MA0519.1	C_Stat5b	35063	0.17309	6212	0.19971	5507	-0.01874	3.27082E-61
RXRB_MA1555.1	RXRB	MA1555.1	C_RXRG	13188	0.22193	3570	0.25302	3143	-0.01846	4.78339E-38
FOSL2JUND_MA1145.1	FOSL2::JUND	MA1145.1	C_FOSL1::JUN	9965	0.2833	3234	0.32131	2942	-0.0183	2.20434E-30
NFIX_MA0671.1	NFIX	MA0671.1	C_NFIA	16480	0.17522	2963	0.19935	2575	-0.01817	2.29588E-47
GLIS3_MA0737.1	GLIS3	MA0737.1	C_GLIS2	16825	0.22841	4924	0.25762	4155	-0.01806	1.46256E-45
POU2F1_MA0785.1	POU2F1	MA0785.1	C_POU3F3	35260	0.13826	3798	0.16363	3811	-0.01763	3.33610E-57
SMAD5_MA1557.1	SMAD5	MA1557.1	C_SMAD3	4680	0.20941	1132	0.24177	1023	-0.01736	1.04924E-16
NFIC_MA1527.1	NFIC	MA1527.1	C_NFIB	18813	0.21617	4840	0.25074	4298	-0.01732	1.70728E-44
ZNF549_MA1728.1	ZNF549	MA1728.1	C_ZNF549	55498	0.2381	17258	0.2738	15533	-0.01724	1.15991E-66
Sox1_MA0870.1	Sox1	MA0870.1	C_SOX21	19432	0.14344	2404	0.1651	2200	-0.01713	6.19004E-51
HMBOX1_MA0895.1	HMBOX1	MA0895.1	C_HMBOX1	9695	0.15602	1320	0.18062	1225	-0.01706	9.05192E-35
GATA4_MA0482.2	GATA4	MA0482.2	C_GATA6	23303	0.14282	2726	0.16257	2393	-0.01699	5.47714E-44
Wt1_MA1627.1	Wt1	MA1627.1	C_Wt1	89605	0.28935	36356	0.33111	32735	-0.01687	5.82970E-76
ERFNHLH1_MA1938.1	ERF::NHLH1	MA1938.1	C_ERF::NHLH1	31038	0.2546	10364	0.29547	9469	-0.01687	2.34521E-50
SP5_MA1965.1	SP5	MA1965.1	C_SP5	111886	0.27243	41755	0.31283	37443	-0.01673	6.87074E-78
ZKSCAN1_MA1585.1	ZKSCAN1	MA1585.1	C_ZKSCAN1	12949	0.1887	2657	0.21523	2309	-0.01661	3.49164E-32
POU6F1_MA1549.1	POU6F1	MA1549.1	C_POU6F2	17682	0.14836	2298	0.17142	2096	-0.01656	6.10411E-44
DLX1_MA0879.2	DLX1	MA0879.2	C_HOXB2	10753	0.15418	1407	0.17893	1259	-0.01632	3.41318E-30
NHLH1_MA0048.2	NHLH1	MA0048.2	C_Ascl2	32655	0.23334	9889	0.26716	8658	-0.01615	2.12028E-48
NKX6-3_MA1530.1	NKX6-3	MA1530.1	C_NKX6-3	17403	0.14344	2046	0.16536	1879	-0.01611	2.79493E-41
SIX1_MA1118.1	SIX1	MA1118.1	C_SIX2	18654	0.1722	3325	0.19461	2797	-0.01606	1.98741E-32
NFIA_MA0670.1	NFIA	MA0670.1	C_NFIA	18877	0.15912	2836	0.18044	2450	-0.01605	4.96189E-41
ESR2_MA0258.2	ESR2	MA0258.2	C_ESR2	31479	0.21552	8379	0.2406	7016	-0.01597	6.27374E-49
NKX2-4_MA2003.1	NKX2-4	MA2003.1	C_NKX2-3	20068	0.18557	4060	0.2117	3554	-0.01589	4.27244E-42
BARHL1_MA0877.3	BARHL1	MA0877.3	C_BARHL2	3628	0.19637	801	0.22277	673	-0.01561	1.46309E-13
BACH2_MA1470.1	BACH2	MA1470.1	C_BACH2	8863	0.18127	1571	0.21071	1435	-0.01553	6.51703E-25
NKX2-5_MA0063.2	NKX2-5	MA0063.2	C_NKX2-5	18385	0.1626	2818	0.18503	2488	-0.01546	6.04639E-40
PITX3_MA0714.1	PITX3	MA0714.1	C_OTX2	12369	0.17355	2168	0.19666	1848	-0.01541	5.47259E-36
MEIS1_MA1639.1	MEIS1	MA1639.1	C_PBX2	19541	0.13801	2160	0.15947	1916	-0.01528	9.87947E-39
THAP1_MA0597.2	THAP1	MA0597.2	C_THAP1	58230	0.24359	18779	0.2776	16517	-0.01435	9.30918E-57
Bcl11B_MA1989.1	Bcl11B	MA1989.1	C_Bcl11B	32355	0.15566	4592	0.17847	4228	-0.01433	5.07479E-40
USF1_MA0093.3	USF1	MA0093.3	C_BHLHE41	18040	0.21365	4231	0.24421	3774	-0.01393	3.07427E-36
Atf1_MA0604.1	Atf1	MA0604.1	C_Atf1	3887	0.37783	1676	0.44684	1607	-0.01368	3.95791E-11
IRF4_MA1419.1	IRF4	MA1419.1	C_Irf1	13404	0.17926	2488	0.20501	2255	-0.01348	7.65599E-33
THRB_MA1576.1	THRB	MA1576.1	C_THRB	22965	0.20169	5317	0.2299	4610	-0.01308	1.68010E-35
SRY_MA0084.1	SRY	MA0084.1	C_SRY	32677	0.13616	3368	0.15591	3156	-0.01298	1.88299E-43
NKX2-8_MA0673.1	NKX2-8	MA0673.1	C_NKX2-3	17360	0.17818	3146	0.1992	2775	-0.01268	2.98675E-37
CREB3L4_MA1475.1	CREB3L4	MA1475.1	C_FOSL1::JUN	5315	0.40637	2620	0.47839	2473	-0.01257	9.27913E-14
GSX2_MA0893.2	GSX2	MA0893.2	C_PAX4	13283	0.14955	1768	0.1704	1555	-0.01226	3.07433E-23
ZBTB26_MA1579.1	ZBTB26	MA1579.1	C_ZBTB26	37106	0.18468	7573	0.21003	6429	-0.01188	2.84752E-44
GATA2_MA0036.3	GATA2	MA0036.3	C_GATA6	19771	0.1353	2050	0.15283	1737	-0.01163	1.05345E-35
Nkx3-1_MA0124.2	Nkx3-1	MA0124.2	C_ISL2	16406	0.16268	2553	0.1833	2108	-0.01154	5.08367E-26
Prdm5_MA1999.1	Prdm5	MA1999.1	C_Prdm5	42702	0.20215	10246	0.23052	8992	-0.01144	1.87437E-41
GATA1_MA0035.4	GATA1	MA0035.4	C_GATA1	15367	0.13993	1754	0.15749	1418	-0.01128	8.80661E-28
ERFFIGLA_MA1934.1	ERF::FIGLA	MA1934.1	C_ETV5::FIGLA	25685	0.23916	7840	0.27303	6921	-0.01127	2.87032E-33
PKNOX2_MA0783.1	PKNOX2	MA0783.1	C_PKNOX2	21722	0.17031	3816	0.19417	3239	-0.01119	4.94433E-31
TBX19_MA0804.1	TBX19	MA0804.1	C_TBX19	8635	0.1532	1202	0.17399	1038	-0.01107	6.16740E-15
IRF8_MA0652.1	IRF8	MA0652.1	C_Irf1	15514	0.18349	2948	0.20849	2638	-0.01087	1.77521E-27
Gata3_MA0037.4	Gata3	MA0037.4	C_GATA6	24904	0.13279	2383	0.14864	2062	-0.01081	2.24561E-28
ZBTB18_MA0698.1	ZBTB18	MA0698.1	C_ZBTB18	32278	0.17436	5938	0.19865	5119	-0.01055	1.14154E-33
ZNF281_MA1630.2	ZNF281	MA1630.2	C_ZNF281	136813	0.3014	57864	0.34493	52369	-0.01032	2.72487E-61
Dux_MA0611.2	Dux	MA0611.2	C_Dux	16372	0.14228	1846	0.16001	1533	-0.01014	2.68001E-23
RUNX2_MA0511.2	RUNX2	MA0511.2	C_Bcl11B	11588	0.19817	2562	0.22649	2315	-0.01008	2.74816E-19
CEBPD_MA0836.2	CEBPD	MA0836.2	C_CEBPA	19543	0.14882	2527	0.16935	2269	-0.00976	1.61042E-26
GFI1_MA0038.2	GFI1	MA0038.2	C_Gfi1B	24697	0.17936	4357	0.20833	3784	-0.00967	1.80505E-24
NOTO_MA0710.1	NOTO	MA0710.1	C_PAX4	12231	0.14823	1610	0.16944	1404	-0.00965	4.45905E-15
ZNF76_MA1716.1	ZNF76	MA1716.1	C_ZNF76	27685	0.26575	8815	0.31466	8011	-0.00965	4.20205E-29
PPARG_MA0066.1	PPARG	MA0066.1	C_PPARG	19212	0.19267	4240	0.21439	3537	-0.00933	5.49450E-23
KLF17_MA1514.1	KLF17	MA1514.1	C_KLF17	48428	0.25964	16886	0.29389	14812	-0.00927	2.39252E-39
ZBTB12_MA1649.1	ZBTB12	MA1649.1	C_ZBTB12	20926	0.19352	4417	0.21975	3868	-0.00894	4.24496E-27
POU3F1_MA0786.1	POU3F1	MA0786.1	C_POU3F3	40585	0.13479	4045	0.15783	4067	-0.00889	5.22392E-32
GSC2_MA0891.1	GSC2	MA0891.1	C_OTX2	11330	0.17328	1978	0.19567	1680	-0.00869	8.54781E-15
Dlx3_MA0880.1	Dlx3	MA0880.1	C_DLX6	11263	0.14355	1280	0.16455	1132	-0.00847	4.56853E-14
Dlx4_MA0881.1	Dlx4	MA0881.1	C_DLX6	11263	0.14355	1280	0.16455	1132	-0.00847	4.56853E-14
DPRX_MA1480.1	DPRX	MA1480.1	C_DPRX	10420	0.16934	1809	0.19187	1490	-0.0083	2.17377E-13
Nobox_MA0125.1	Nobox	MA0125.1	C_GBX2	12795	0.14571	1481	0.16776	1279	-0.00825	1.08128E-17
HOXA2_MA0900.2	HOXA2	MA0900.2	C_PAX4	8280	0.14514	1037	0.1622	873	-0.00818	2.20498E-10
IRF3_MA1418.1	IRF3	MA1418.1	C_IRF3	38344	0.16841	6110	0.18845	5509	-0.00778	1.39335E-27
MSANTD3_MA1523.1	MSANTD3	MA1523.1	C_MSANTD3	21281	0.2101	5386	0.23763	4641	-0.00757	4.44778E-19
Mecom_MA0029.1	Mecom	MA0029.1	C_Mecom	25251	0.13386	2586	0.15144	2238	-0.00755	6.43104E-18
ZNF816_MA1719.1	ZNF816	MA1719.1	C_ZNF816	41194	0.23728	12681	0.26768	10944	-0.00751	2.62455E-25
NFIC_MA0161.2	NFIC	MA0161.2	C_NFIC	24668	0.17692	4540	0.19989	3860	-0.0073	3.51619E-20
Vdr_MA0693.3	Vdr	MA0693.3	C_NR1I3	24047	0.15894	3664	0.18114	3216	-0.00727	1.95094E-21
ZNF740_MA0753.2	ZNF740	MA0753.2	C_ZNF740	61087	0.28057	23570	0.31686	20813	-0.00718	1.88503E-32
STAT1STAT2_MA0517.1	STAT1::STAT2	MA0517.1	C_STAT1::STAT2	67380	0.14922	8534	0.16961	7970	-0.00711	5.57566E-29
Gfi1B_MA0483.1	Gfi1B	MA0483.1	C_Gfi1B	37162	0.16755	6088	0.19218	5200	-0.00687	5.00835E-27
OLIG3_MA0827.1	OLIG3	MA0827.1	C_Atoh1	10569	0.13929	1149	0.15906	1053	-0.00682	7.19255E-08
TFE3_MA0831.3	TFE3	MA0831.3	C_BHLHE41	7335	0.30991	2734	0.35542	2496	-0.00673	1.49138E-08
IRF5_MA1420.1	IRF5	MA1420.1	C_IRF5	11996	0.19287	2550	0.22069	2269	-0.00672	9.08967E-11
ZNF530_MA1981.1	ZNF530	MA1981.1	C_ZNF530	107122	0.27599	40591	0.31586	36732	-0.00648	1.86537E-34
TFAP4_MA1570.1	TFAP4	MA1570.1	C_TFAP4	9673	0.15587	1452	0.17633	1213	-0.00647	1.77052E-07
BHLHE22_MA0818.2	BHLHE22	MA0818.2	C_Atoh1	6105	0.14356	723	0.1643	638	-0.00614	2.11786E-04
SP4_MA0685.2	SP4	MA0685.2	C_PATZ1	93549	0.3293	42552	0.38109	39375	-0.00608	4.96003E-35
GCM2_MA0767.1	GCM2	MA0767.1	C_GCM2	9376	0.24167	3086	0.27	2617	-0.00559	1.71578E-08
HOXA6_MA1497.1	HOXA6	MA1497.1	C_HOXB6	11453	0.14734	1434	0.16556	1265	-0.00552	1.57123E-05
ZIC5_MA1584.1	ZIC5	MA1584.1	C_ZIC5	37647	0.29358	15623	0.32918	13840	-0.00549	6.86882E-19
HOXA4_MA1496.1	HOXA4	MA1496.1	C_HOXC4	12599	0.14371	1507	0.16178	1291	-0.00548	1.90497E-10
MXI1_MA1108.2	MXI1	MA1108.2	C_MXI1	24209	0.16637	4025	0.18779	3375	-0.00547	3.20360E-15
ASCL1_MA1100.2	ASCL1	MA1100.2	C_Ascl2	33836	0.22675	9785	0.2575	8523	-0.00539	5.22845E-14
ETV2FIGLA_MA1941.1	ETV2::FIGLA	MA1941.1	C_ETV5::FIGLA	30963	0.24928	10036	0.28522	8928	-0.00538	6.83930E-12
GBX1_MA0889.1	GBX1	MA0889.1	C_GBX2	8386	0.16126	1211	0.18532	1053	-0.00525	2.79606E-04
FOSL2_MA0478.1	FOSL2	MA0478.1	C_FOSL2::JUND	24741	0.17262	4490	0.19582	3721	-0.00514	8.81496E-14
EGR4_MA0733.1	EGR4	MA0733.1	C_EGR1	30066	0.31194	13026	0.35834	11826	-0.005	8.46665E-13
ETV5FIGLA_MA1945.1	ETV5::FIGLA	MA1945.1	C_ETV5::FIGLA	39300	0.24251	12328	0.27614	10906	-0.00489	8.27131E-19
VENTX_MA0724.1	VENTX	MA0724.1	C_VENTX	8999	0.14997	1111	0.1727	1011	-0.0047	5.21970E-03
Nfatc2_MA0152.2	Nfatc2	MA0152.2	C_Nfatc2	49184	0.15716	6595	0.16849	5793	-0.00459	1.74325E-14
RARA_MA0729.1	RARA	MA0729.1	C_RARA	26748	0.16768	4447	0.18985	3920	-0.0044	2.62786E-15
Mafg_MA0659.3	Mafg	MA0659.3	C_MAFK	29986	0.18961	6330	0.21663	5545	-0.00416	6.61534E-10
Lhx8_MA0705.1	Lhx8	MA0705.1	C_PAX4	9677	0.15555	1341	0.17794	1163	-0.00396	3.34953E-08
IRF9_MA0653.1	IRF9	MA0653.1	C_Irf1	20458	0.16517	3186	0.18486	2832	-0.00372	1.52150E-07
E2F6_MA0471.2	E2F6	MA0471.2	C_E2F6	70664	0.30622	30535	0.35271	27745	-0.00363	1.72373E-10
ZNF574_MA1982.1	ZNF574	MA1982.1	C_ZNF574	32472	0.27761	12129	0.32054	10922	-0.00341	4.58764E-09
HSF4_MA0771.1	HSF4	MA0771.1	C_HSF2	16481	0.17658	2972	0.1953	2506	-0.00336	2.66132E-04
NR1D2_MA1532.2	NR1D2	MA1532.2	C_NR1D1	20518	0.19173	4378	0.21655	3778	-0.00336	7.23114E-07
SIX2_MA1119.1	SIX2	MA1119.1	C_SIX2	24983	0.1718	4419	0.19155	3668	-0.00333	5.44101E-06
Irf1_MA0050.3	Irf1	MA0050.3	C_Irf1	69237	0.13914	7380	0.15619	6788	-0.00313	5.64133E-14
OLIG1_MA0826.1	OLIG1	MA0826.1	C_Atoh1	8501	0.1356	882	0.15423	803	-0.00312	4.99689E-03
NEUROG1_MA0623.2	NEUROG1	MA0623.2	C_Atoh1	7911	0.14513	954	0.16422	832	-0.00312	2.75097E-02
OSR1_MA1542.1	OSR1	MA1542.1	C_OSR1	13468	0.19472	2955	0.22031	2573	-0.00307	3.97671E-07
TFAP4ETV1_MA1966.1	TFAP4::ETV1	MA1966.1	C_ETV5::FIGLA	34993	0.26848	12652	0.30843	11377	-0.00291	7.07992E-07
ZNF449_MA1656.1	ZNF449	MA1656.1	C_ZNF449	34864	0.24254	10810	0.27945	9727	-0.00285	2.93203E-05
ZNF707_MA1715.1	ZNF707	MA1715.1	C_ZNF707	37785	0.23379	11112	0.26489	9692	-0.00218	2.47076E-02
BHLHE41_MA0636.1	BHLHE41	MA0636.1	C_BHLHE41	5616	0.33627	2305	0.38361	2117	-0.00197	3.22744E-03
OTX1_MA0711.1	OTX1	MA0711.1	C_OTX2	9005	0.183	1727	0.20528	1490	-0.00175	7.97754E-02
MAFK_MA0496.3	MAFK	MA0496.3	C_MAFK	33338	0.17977	6331	0.20515	5498	-0.00163	6.35101E-06
Nr1h3Rxra_MA0494.1	Nr1h3::Rxra	MA0494.1	C_Nr1h3::Rxra	24932	0.18199	4909	0.20443	4181	-0.00159	4.45611E-02
ATF6_MA1466.1	ATF6	MA1466.1	C_CREB3L4	9251	0.26395	3016	0.30078	2669	-0.00148	3.95071E-02
GMEB2_MA0862.1	GMEB2	MA0862.1	C_GMEB2	1496	0.27579	409	0.3158	381	-0.00145	8.37663E-01
NR5A1_MA1540.2	NR5A1	MA1540.2	C_NR5A1	33155	0.17455	6126	0.19676	5195	-0.0011	7.18662E-02
Foxo1_MA0480.2	Foxo1	MA0480.2	C_FOXN3	31313	0.14987	3975	0.16948	3527	-0.001	1.46472E-01
ZNF652_MA1657.1	ZNF652	MA1657.1	C_ZNF652	24957	0.15782	3564	0.17552	3175	-0.00082	8.25322E-01
Msx3_MA0709.1	Msx3	MA0709.1	C_DLX6	11146	0.15396	1412	0.17808	1275	-0.00028	6.56027E-01
MSX2_MA0708.2	MSX2	MA0708.2	C_DLX6	11146	0.15396	1412	0.17808	1275	-0.00028	6.56027E-01
ISL2_MA0914.1	ISL2	MA0914.1	C_ISL2	13864	0.15692	1932	0.17649	1680	-0.00027	5.06131E-01
HOXD3_MA0912.2	HOXD3	MA0912.2	C_PAX4	11929	0.14344	1405	0.16043	1214	-2e-05	8.63314E-01
ZNF148_MA1653.1	ZNF148	MA1653.1	C_ZNF281	133670	0.31572	60309	0.35936	54511	0.00067	2.92444E-03
Hmx1_MA0896.1	Hmx1	MA0896.1	C_Hmx3	15662	0.14421	1800	0.16283	1579	0.00068	3.56610E-02
MEOX1_MA0661.1	MEOX1	MA0661.1	C_PAX4	12624	0.14103	1489	0.15707	1262	0.00094	3.30116E-02
KLF16_MA0741.1	KLF16	MA0741.1	C_SP3	78255	0.33834	36533	0.3892	33636	0.00099	5.76709E-02
CDX1_MA0878.3	CDX1	MA0878.3	C_HOXA10	21045	0.13725	2151	0.15314	1909	0.00104	6.18193E-03
HOXD10_MA1506.1	HOXD10	MA1506.1	C_HOXC10	9709	0.14716	1233	0.16354	1028	0.00132	1.04928E-01
GLI3_MA1491.2	GLI3	MA1491.2	C_GLI3	19729	0.23351	5872	0.26154	4943	0.00132	2.10907E-02
SP1_MA0079.5	SP1	MA0079.5	C_PATZ1	97520	0.33787	46885	0.38753	43038	0.00136	3.56397E-03
FOXH1_MA0479.1	FOXH1	MA0479.1	C_FOXH1	24244	0.15318	3259	0.16883	2741	0.00145	4.10879E-01
HOXB6_MA1500.1	HOXB6	MA1500.1	C_HOXB6	12783	0.14546	1538	0.16355	1371	0.00145	9.24122E-02
Hic1_MA0739.1	Hic1	MA0739.1	C_Hic1	20053	0.18879	4150	0.2105	3586	0.00149	9.58567E-02
MYBL1_MA0776.1	MYBL1	MA0776.1	C_MYBL1	3395	0.20132	754	0.22952	680	0.00154	4.83717E-01
DLX6_MA0882.1	DLX6	MA0882.1	C_DLX6	12121	0.14255	1391	0.16099	1193	0.00169	2.56450E-02
HOXC13_MA0907.1	HOXC13	MA0907.1	C_HOXC13	13528	0.14497	1602	0.16176	1411	0.00172	3.42528E-01
TBX2_MA0688.1	TBX2	MA0688.1	C_TBX1	18627	0.16558	3061	0.18352	2501	0.00191	6.04515E-03
TRPS1_MA1970.1	TRPS1	MA1970.1	C_GATA6	23595	0.1315	2157	0.14514	1824	0.00193	5.61366E-04
Tfcp2l1_MA0145.2	Tfcp2l1	MA0145.2	C_Tfcp2l1	31931	0.24553	10217	0.28036	9084	0.00238	1.28819E-02
TLX2_MA1577.1	TLX2	MA1577.1	C_PAX4	11052	0.15396	1474	0.17481	1298	0.00239	6.96126E-04
MAZ_MA1522.1	MAZ	MA1522.1	C_ZNF281	99036	0.31579	44632	0.35977	40493	0.0026	1.67822E-13
E2F1_MA0024.3	E2F1	MA0024.3	C_ZNF417	3587	0.33117	1623	0.3899	1551	0.00275	3.41609E-02
FOXK1_MA0852.2	FOXK1	MA0852.2	C_FOXN3	26650	0.15301	3530	0.17243	3111	0.00282	6.93846E-05
KLF13_MA0657.1	KLF13	MA0657.1	C_KLF13	19160	0.32907	8017	0.38444	7467	0.00288	3.62714E-03
XBP1_MA0844.1	XBP1	MA0844.1	C_XBP1	6319	0.26736	2040	0.30507	1827	0.00306	4.87587E-06
Gli1_MA1990.1	Gli1	MA1990.1	C_Gli2	31325	0.2268	8759	0.24964	7246	0.00319	1.74697E-06
BARX1_MA0875.1	BARX1	MA0875.1	C_DLX6	13289	0.14723	1562	0.16877	1421	0.00335	1.22230E-02
EBF1_MA0154.4	EBF1	MA0154.4	C_EBF1	42692	0.2199	11713	0.24316	9552	0.00345	3.34813E-14
Stat2_MA1623.1	Stat2	MA1623.1	C_Stat2	93930	0.13853	9984	0.15635	9384	0.004	4.66299E-20
KLF9_MA1107.2	KLF9	MA1107.2	C_KLF9	73219	0.27524	26569	0.3111	23687	0.00403	2.00618E-19
HOXC11_MA0651.2	HOXC11	MA0651.2	C_HOXC10	7488	0.15338	1033	0.17032	866	0.0041	4.82961E-04
FOXP2_MA0593.1	FOXP2	MA0593.1	C_FOXN3	43054	0.14293	4970	0.16127	4483	0.00464	7.37624E-18
Dmbx1_MA0883.1	Dmbx1	MA0883.1	C_Dmbx1	12865	0.15276	1683	0.17106	1510	0.00469	9.10185E-10
CTCFL_MA1102.2	CTCFL	MA1102.2	C_CTCFL	67551	0.31857	30718	0.3611	28055	0.00491	9.39927E-21
AhrArnt_MA0006.1	Ahr::Arnt	MA0006.1	C_Ahr::Arnt	22875	0.26155	7877	0.29414	6682	0.00496	1.48067E-10
Rarg_MA0859.1	Rarg	MA0859.1	C_Rarb	30208	0.16527	4925	0.1865	4284	0.00504	4.27007E-16
HESX1_MA0894.1	HESX1	MA0894.1	C_GBX2	11729	0.14772	1412	0.16853	1244	0.00508	1.16126E-08
TP53_MA0106.3	TP53	MA0106.3	C_TP53	10503	0.17812	1896	0.20252	1615	0.00529	8.24897E-08
GSX1_MA0892.1	GSX1	MA0892.1	C_PAX4	16271	0.14244	1876	0.16073	1637	0.00535	4.16655E-10
EMX1_MA0612.2	EMX1	MA0612.2	C_PAX4	9766	0.13543	1041	0.1494	857	0.00543	8.70396E-09
MTF1_MA0863.1	MTF1	MA0863.1	C_MTF1	14550	0.22956	4210	0.25863	3625	0.00557	7.69240E-08
GBX2_MA0890.1	GBX2	MA0890.1	C_GBX2	12483	0.15224	1572	0.17337	1404	0.00571	3.07652E-06
HSF1_MA0486.2	HSF1	MA0486.2	C_HSF2	17312	0.16322	2679	0.18042	2244	0.0059	9.33841E-14
EN1_MA0027.2	EN1	MA0027.2	C_PAX4	9269	0.15554	1268	0.17573	1097	0.0065	7.95712E-09
BSX_MA0876.1	BSX	MA0876.1	C_DLX6	12966	0.1531	1669	0.17419	1481	0.00658	2.21263E-16
SREBF2_MA0596.1	SREBF2	MA0596.1	C_SREBF1	22239	0.18912	4666	0.21202	3877	0.00663	1.74212E-15
ZNF708_MA1730.1	ZNF708	MA1730.1	C_ZNF708	37618	0.23313	11047	0.26231	9569	0.00667	5.54733E-24
HOXB3_MA0903.1	HOXB3	MA0903.1	C_PAX4	16204	0.14142	1861	0.15868	1611	0.00688	6.15952E-13
OLIG2_MA0678.1	OLIG2	MA0678.1	C_Atoh1	9323	0.13632	943	0.15394	863	0.00696	3.11441E-08
MSX1_MA0666.2	MSX1	MA0666.2	C_DLX6	12451	0.15235	1580	0.1739	1413	0.00704	1.29528E-14
Nfat5_MA0606.2	Nfat5	MA0606.2	C_Nfatc2	55344	0.13855	6033	0.15439	5345	0.0075	8.74736E-33
HOXB4_MA1499.1	HOXB4	MA1499.1	C_HOXC4	14055	0.13763	1500	0.15276	1284	0.0077	3.52573E-14
HOXD4_MA1507.1	HOXD4	MA1507.1	C_HOXC4	14055	0.13763	1500	0.15276	1284	0.0077	3.52573E-14
THRB_MA1575.1	THRB	MA1575.1	C_THRB	13048	0.23085	3835	0.2552	3178	0.00783	3.33974E-18
TBX20_MA0689.1	TBX20	MA0689.1	C_TBX20	20527	0.16596	3370	0.18398	2740	0.00813	3.10308E-18
E2F8_MA0865.2	E2F8	MA0865.2	C_E2F8	9745	0.31046	4074	0.362	3804	0.0085	1.38110E-16
ZNF324_MA1977.1	ZNF324	MA1977.1	C_ZNF324	31973	0.18596	6471	0.20827	5526	0.0086	7.40307E-25
KLF14_MA0740.2	KLF14	MA0740.2	C_PATZ1	93673	0.33893	44039	0.38944	40338	0.00863	7.81087E-48
HOXA7_MA1498.2	HOXA7	MA1498.2	C_HOXA7	12928	0.14832	1583	0.16653	1408	0.00872	7.72069E-19
KLF5_MA0599.1	KLF5	MA0599.1	C_PATZ1	107654	0.31889	46795	0.36519	42487	0.00876	8.80792E-47
EMX2_MA0886.1	EMX2	MA0886.1	C_PAX4	9562	0.14135	1103	0.15609	910	0.00881	3.15098E-12
GATA6_MA1104.2	GATA6	MA1104.2	C_GATA6	23416	0.12999	2039	0.14176	1713	0.00894	4.42620E-23
ZFP57_MA1583.1	ZFP57	MA1583.1	C_ZFP57	7128	0.32155	3249	0.3725	2998	0.009	3.46415E-10
MNX1_MA0707.2	MNX1	MA0707.2	C_MNX1	15358	0.12578	1273	0.13853	1058	0.00905	4.82374E-14
EN2_MA0642.2	EN2	MA0642.2	C_DLX6	9580	0.15698	1275	0.17955	1106	0.0092	5.73039E-17
DRGX_MA1481.1	DRGX	MA1481.1	C_PAX4	10201	0.14133	1168	0.15636	968	0.00964	3.53966E-13
E2F4_MA0470.2	E2F4	MA0470.2	C_E2F4	4172	0.31683	1798	0.37009	1671	0.00978	2.99093E-09
LBX1_MA0618.1	LBX1	MA0618.1	C_PAX4	12816	0.13864	1388	0.15323	1176	0.01013	6.86319E-21
Nr2F6_MA0728.1	Nr2F6	MA0728.1	C_Rarb	31152	0.17536	5671	0.19659	4924	0.01019	2.00201E-35
Tbx6_MA1567.2	Tbx6	MA1567.2	C_TBX1	28670	0.18289	5671	0.20384	4714	0.01019	3.20084E-31
HOXA1_MA1495.1	HOXA1	MA1495.1	C_MEOX2	9225	0.13576	975	0.14878	789	0.0103	2.38797E-17
Dmrt1_MA1603.1	Dmrt1	MA1603.1	C_Dmrt1	21207	0.13951	2312	0.15507	2024	0.01051	4.81534E-27
ZNF257_MA1710.1	ZNF257	MA1710.1	C_ZNF257	84927	0.23914	25720	0.27156	22682	0.01054	6.00007E-52
MEOX2_MA0706.1	MEOX2	MA0706.1	C_MEOX2	16207	0.13377	1673	0.14764	1399	0.01095	1.48065E-31
PITX1_MA0682.2	PITX1	MA0682.2	C_OTX2	11953	0.17501	2123	0.19437	1755	0.01108	1.16485E-25
ARNTHIF1A_MA0259.1	ARNT::HIF1A	MA0259.1	C_HIF1A	5604	0.27402	2012	0.31209	1807	0.0111	3.37402E-11
PAX4_MA0068.2	PAX4	MA0068.2	C_PAX4	6345	0.1448	772	0.15923	651	0.01144	1.30293E-11
HOXC8_MA1505.1	HOXC8	MA1505.1	C_MEOX2	7986	0.13503	833	0.14912	697	0.01149	1.73678E-20
BHLHE23_MA0817.1	BHLHE23	MA0817.1	C_Atoh1	9662	0.1328	929	0.14763	822	0.01238	4.15969E-22
LHX6_MA0658.1	LHX6	MA0658.1	C_PAX4	10774	0.13526	1117	0.14927	956	0.01252	1.58543E-24
CREB3L1_MA0839.1	CREB3L1	MA0839.1	C_CREB3L4	9679	0.25478	3033	0.28813	2648	0.01277	5.06207E-23
CDX4_MA1473.1	CDX4	MA1473.1	C_HOXA10	24676	0.12751	2151	0.14181	1921	0.01283	4.68388E-38
KLF4_MA0039.4	KLF4	MA0039.4	C_PATZ1	111714	0.29744	45508	0.33583	40436	0.01288	1.27708E-67
LHX5_MA1519.1	LHX5	MA1519.1	C_PAX4	9658	0.13867	1082	0.15152	884	0.01307	3.24297E-25
HOXC4_MA1504.1	HOXC4	MA1504.1	C_HOXC4	13941	0.13994	1543	0.15426	1312	0.0133	2.44975E-29
NFIX_MA1528.1	NFIX	MA1528.1	C_NFIB	22772	0.23417	6639	0.26476	5747	0.01343	5.36635E-43
NR1D1_MA1531.1	NR1D1	MA1531.1	C_NR1D1	25303	0.20193	5853	0.22452	4953	0.01376	7.31787E-41
Hoxd13_MA0909.3	Hoxd13	MA0909.3	C_CDX2	26319	0.13444	2462	0.15194	2308	0.01388	2.44031E-44
ZNF343_MA1711.1	ZNF343	MA1711.1	C_ZNF343	26128	0.29489	10712	0.33653	9613	0.014	7.52725E-37
ESX1_MA0644.2	ESX1	MA0644.2	C_PAX4	10548	0.14593	1272	0.16283	1068	0.01414	2.05737E-24
VAX2_MA0723.2	VAX2	MA0723.2	C_PAX4	10416	0.14277	1210	0.1571	1025	0.01414	1.86165E-26
POU3F3_MA0788.1	POU3F3	MA0788.1	C_POU3F3	42986	0.1286	3739	0.14603	3719	0.01424	5.26214E-52
HOXD12_MA0873.1	HOXD12	MA0873.1	C_HOXC10	7957	0.14508	974	0.15923	788	0.01431	1.80650E-28
PDX1_MA0132.2	PDX1	MA0132.2	C_PAX4	13306	0.13893	1451	0.15286	1225	0.01462	5.48255E-30
TBP_MA0108.2	TBP	MA0108.2	C_TBP	15861	0.15441	1997	0.17175	1787	0.01472	2.91393E-31
Gmeb1_MA0615.1	Gmeb1	MA0615.1	C_Gmeb1	2264	0.33038	917	0.378	816	0.01493	5.33846E-09
POU4F2_MA0683.1	POU4F2	MA0683.1	C_POU4F2	36772	0.13207	2987	0.14316	2732	0.01511	9.33634E-55
Hoxa11_MA0911.1	Hoxa11	MA0911.1	C_HOXC10	9329	0.14191	1071	0.1563	905	0.01516	4.97224E-24
NFICTLX1_MA0119.1	NFIC::TLX1	MA0119.1	C_NFIB	22641	0.20226	5129	0.2293	4480	0.0153	2.38337E-38
USF2_MA0526.4	USF2	MA0526.4	C_BHLHE41	6361	0.33195	2547	0.37574	2323	0.01536	9.22372E-20
LBX2_MA0699.1	LBX2	MA0699.1	C_MIXL1	12062	0.15085	1522	0.17009	1317	0.01541	1.40666E-30
HSF2_MA0770.1	HSF2	MA0770.1	C_HSF2	19727	0.16126	2994	0.17582	2402	0.01547	2.83543E-37
Gli2_MA0734.3	Gli2	MA0734.3	C_Gli2	33777	0.24057	10329	0.26342	8546	0.01557	1.91383E-49
ZNF382_MA1594.1	ZNF382	MA1594.1	C_ZNF382	19448	0.1765	3430	0.19708	3029	0.01649	1.42127E-37
RAX_MA0718.1	RAX	MA0718.1	C_GBX2	13975	0.14033	1523	0.15771	1331	0.01656	3.73650E-36
Foxo3_MA0157.3	Foxo3	MA0157.3	C_FOXN3	30611	0.14324	3494	0.159	3049	0.01658	1.60997E-47
RUNX3_MA0684.2	RUNX3	MA0684.2	C_RUNX3	23124	0.16587	3698	0.18478	3191	0.01685	2.23236E-44
LHX9_MA0701.2	LHX9	MA0701.2	C_PAX4	12833	0.14601	1535	0.16289	1289	0.01691	8.53788E-30
PRRX2_MA0075.3	PRRX2	MA0075.3	C_PAX4	12833	0.14601	1535	0.16289	1289	0.01691	8.53788E-30
SP2_MA0516.3	SP2	MA0516.3	C_PATZ1	102386	0.35832	51623	0.4136	47722	0.01693	2.36151E-75
CDX2_MA0465.2	CDX2	MA0465.2	C_CDX2	34784	0.12877	2992	0.14333	2756	0.01721	6.41513E-50
IRF6_MA1509.1	IRF6	MA1509.1	C_IRF6	6083	0.22097	1603	0.25173	1435	0.01738	1.13830E-20
ZNF682_MA1599.1	ZNF682	MA1599.1	C_ZNF682	44918	0.27996	16755	0.31808	14948	0.01743	2.23228E-61
SP8_MA0747.1	SP8	MA0747.1	C_SP3	61435	0.32306	26869	0.36898	24519	0.01768	1.80460E-69
EGR3_MA0732.1	EGR3	MA0732.1	C_EGR1	36244	0.34347	17852	0.38955	16181	0.01798	1.60926E-57
BHLHE40_MA0464.2	BHLHE40	MA0464.2	C_ARNT2	7187	0.30887	2714	0.34567	2420	0.01802	1.08799E-26
Ebf2_MA1604.1	Ebf2	MA1604.1	C_EBF1	39255	0.22145	10861	0.2408	8703	0.01808	1.20092E-55
CEBPA_MA0102.4	CEBPA	MA0102.4	C_CEBPA	22472	0.14216	2534	0.15479	2199	0.01814	4.35399E-58
THRA_MA1969.1	THRA	MA1969.1	C_THRA	39603	0.2027	9310	0.22481	7838	0.01825	1.23612E-56
IRF7_MA0772.1	IRF7	MA0772.1	C_IRF7	37675	0.14402	4267	0.15858	3827	0.01841	8.11403E-58
KLF1_MA0493.2	KLF1	MA0493.2	C_PATZ1	102555	0.31816	44782	0.36097	40494	0.01873	4.54109E-79
PATZ1_MA1961.1	PATZ1	MA1961.1	C_PATZ1	149224	0.33205	71428	0.37532	64717	0.01923	9.05767E-87
FOXN3_MA1489.1	FOXN3	MA1489.1	C_FOXN3	3831	0.15704	514	0.17633	457	0.01926	9.31351E-16
ZBTB7B_MA0694.1	ZBTB7B	MA0694.1	C_ZBTB7C	16017	0.25906	5637	0.28821	4770	0.01928	1.08860E-45
HOXC12_MA0906.1	HOXC12	MA0906.1	C_HOXC10	9651	0.14139	1094	0.15515	887	0.01929	1.16594E-34
POU4F3_MA0791.1	POU4F3	MA0791.1	C_POU4F2	37963	0.1281	2859	0.13796	2561	0.01941	1.77896E-60
SCRT2_MA0744.2	SCRT2	MA0744.2	C_SCRT2	21014	0.18597	4154	0.2054	3568	0.01993	2.58155E-48
KLF10_MA1511.2	KLF10	MA1511.2	C_PATZ1	93139	0.33613	43569	0.38303	39686	0.01993	4.68123E-83
CEBPG_MA0838.1	CEBPG	MA0838.1	C_CEBPA	5675	0.18702	1043	0.21519	980	0.02013	3.33296E-29
REST_MA0138.2	REST	MA0138.2	C_REST	35458	0.23355	10662	0.25998	9319	0.02043	3.79998E-57
MEIS2_MA1640.1	MEIS2	MA1640.1	C_PBX2	27176	0.1258	2245	0.13873	1970	0.02048	6.97474E-51
FOXD1_MA0031.1	FOXD1	MA0031.1	C_FOXN3	15326	0.15601	2067	0.17325	1798	0.02049	8.66109E-43
Thap11_MA1573.2	Thap11	MA1573.2	C_Thap11	25000	0.24338	6680	0.28884	5949	0.02093	1.62288E-53
KLF11_MA1512.1	KLF11	MA1512.1	C_SP3	61247	0.34825	29124	0.39904	26920	0.02136	1.32173E-76
Alx1_MA0854.1	Alx1	MA0854.1	C_MIXL1	13289	0.13531	1335	0.14897	1170	0.02145	2.50026E-51
SCRT1_MA0743.2	SCRT1	MA0743.2	C_SCRT2	19980	0.18065	3803	0.19754	3215	0.02146	1.76108E-50
NHLH2_MA1529.1	NHLH2	MA1529.1	C_NHLH2	30607	0.26165	10919	0.29279	9432	0.02151	2.73486E-58
TP63_MA0525.2	TP63	MA0525.2	C_TP63	9343	0.17012	1418	0.19455	1259	0.02152	2.93991E-35
HOXD9_MA0913.2	HOXD9	MA0913.2	C_HOXA10	25328	0.1272	2143	0.14073	1931	0.02161	2.98856E-56
Ddit3Cebpa_MA0019.1	Ddit3::Cebpa	MA0019.1	C_Ddit3::Cebpa	15063	0.17315	2590	0.18924	2214	0.02173	2.34625E-47
BARHL2_MA0635.1	BARHL2	MA0635.1	C_BARHL2	7654	0.1522	1025	0.16669	824	0.02187	2.48613E-34
HOXC10_MA0905.1	HOXC10	MA0905.1	C_HOXC10	12380	0.13743	1321	0.14918	1080	0.02196	1.03408E-39
EGR2_MA0472.2	EGR2	MA0472.2	C_EGR1	21309	0.3343	10031	0.37832	9044	0.0221	5.28225E-56
RHOXF1_MA0719.1	RHOXF1	MA0719.1	C_RHOXF1	13802	0.15677	1992	0.17108	1635	0.02235	4.75941E-50
MIXL1_MA0662.1	MIXL1	MA0662.1	C_MIXL1	14482	0.13949	1571	0.15492	1361	0.02283	9.91753E-48
TP73_MA0861.1	TP73	MA0861.1	C_TP73	10216	0.18468	1891	0.20933	1674	0.02292	1.43154E-41
SMAD3_MA0795.1	SMAD3	MA0795.1	C_SMAD3	7178	0.1971	1537	0.20872	1284	0.02304	2.05972E-35
Alx4_MA0853.1	Alx4	MA0853.1	C_MIXL1	11197	0.14271	1263	0.1578	1106	0.02307	1.31881E-39
HLF_MA0043.3	HLF	MA0043.3	C_NFIL3	16763	0.15882	2249	0.16701	1900	0.02358	3.63342E-50
FOXI1_MA0042.2	FOXI1	MA0042.2	C_FOXN3	12444	0.16217	1802	0.1792	1557	0.0237	3.91222E-46
FOXL1_MA0033.2	FOXL1	MA0033.2	C_FOXN3	12444	0.16217	1802	0.1792	1557	0.0237	3.91222E-46
FOXO4_MA0848.1	FOXO4	MA0848.1	C_FOXN3	12444	0.16217	1802	0.1792	1557	0.0237	3.91222E-46
FOXO6_MA0849.1	FOXO6	MA0849.1	C_FOXN3	12444	0.16217	1802	0.1792	1557	0.0237	3.91222E-46
FOXP3_MA0850.1	FOXP3	MA0850.1	C_FOXN3	12444	0.16217	1802	0.1792	1557	0.0237	3.91222E-46
TBXT_MA0009.2	TBXT	MA0009.2	C_TBX19	8086	0.16626	1297	0.18251	1068	0.02381	2.65639E-34
Crx_MA0467.2	Crx	MA0467.2	C_OTX2	15466	0.16566	2447	0.18119	2011	0.02383	1.69769E-52
CREB3_MA0638.1	CREB3	MA0638.1	C_CREB3L4	7321	0.31413	2794	0.35535	2507	0.02391	1.02032E-40
Nkx3-2_MA0122.3	Nkx3-2	MA0122.3	C_ISL2	19138	0.1418	2131	0.15396	1690	0.0241	1.65239E-58
EOMES_MA0800.1	EOMES	MA0800.1	C_TBX1	18685	0.16214	2918	0.17639	2293	0.0245	4.82586E-57
SP9_MA1564.1	SP9	MA1564.1	C_SP3	69770	0.36915	35668	0.42547	33060	0.02465	3.04892E-84
Creb3l2_MA0608.1	Creb3l2	MA0608.1	C_Creb3l2	8133	0.31201	3231	0.34588	2827	0.02469	7.51895E-41
EBF3_MA1637.1	EBF3	MA1637.1	C_EBF1	38664	0.2254	10992	0.24368	8739	0.02472	9.93819E-67
NKX6-1_MA0674.1	NKX6-1	MA0674.1	C_PAX4	19715	0.13199	1917	0.14524	1676	0.02493	3.83701E-57
PITX2_MA1547.2	PITX2	MA1547.2	C_OTX2	15462	0.16357	2364	0.1789	1970	0.02493	5.65517E-54
GCM1_MA0646.1	GCM1	MA0646.1	C_GCM2	11557	0.23632	3554	0.25994	3014	0.02495	3.35628E-47
HOXC9_MA0485.2	HOXC9	MA0485.2	C_HOXC10	8943	0.14371	1047	0.15545	860	0.02531	7.42790E-37
TBX21_MA0690.2	TBX21	MA0690.2	C_TBX1	20287	0.16837	3399	0.18378	2725	0.0254	1.91563E-59
KLF7_MA1959.1	KLF7	MA1959.1	C_PATZ1	85609	0.3443	41145	0.39167	37665	0.02547	9.03800E-88
CLOCK_MA0819.2	CLOCK	MA0819.2	C_MYC	10877	0.22506	2974	0.24271	2380	0.02551	6.00491E-44
MYBL2_MA0777.1	MYBL2	MA0777.1	C_MYBL2	3451	0.20006	760	0.22429	649	0.02556	1.32143E-30
MAXMYC_MA0059.1	MAX::MYC	MA0059.1	C_MAX::MYC	11761	0.25173	3665	0.2768	3120	0.02579	2.07957E-48
Hoxa13_MA0650.3	Hoxa13	MA0650.3	C_HOXB13	31822	0.13027	2829	0.14469	2567	0.02585	7.03106E-66
POU4F1_MA0790.1	POU4F1	MA0790.1	C_POU4F2	39615	0.13248	2946	0.13936	2638	0.02588	1.34638E-74
SP3_MA0746.2	SP3	MA0746.2	C_SP3	68649	0.36188	34100	0.416	31614	0.02589	8.16286E-87
ATF4_MA0833.2	ATF4	MA0833.2	C_CEBPG	21525	0.15977	3043	0.16887	2430	0.02613	1.79635E-63
ZBTB7C_MA0695.1	ZBTB7C	MA0695.1	C_ZBTB7C	18311	0.26821	6682	0.29772	5758	0.02625	6.40098E-64
Arntl_MA0603.1	Arntl	MA0603.1	C_ARNT2	8249	0.31801	3241	0.35635	2882	0.02657	1.15768E-38
GLIS1_MA0735.1	GLIS1	MA0735.1	C_GLIS1	12817	0.26489	4553	0.29385	3838	0.02665	9.26446E-51
ZNF320_MA1976.1	ZNF320	MA1976.1	C_ZNF320	92249	0.27543	35223	0.30566	30572	0.02674	1.50654E-96
ZNF93_MA1721.1	ZNF93	MA1721.1	C_ZNF93	64613	0.32769	31734	0.3721	29324	0.02687	4.34094E-86
Foxj2_MA0614.1	Foxj2	MA0614.1	C_FOXN3	22382	0.13727	2304	0.15091	2028	0.02694	8.48798E-74
ALX3_MA0634.1	ALX3	MA0634.1	C_MIXL1	16091	0.13554	1646	0.14892	1391	0.02702	1.13412E-53
HOXB9_MA1503.1	HOXB9	MA1503.1	C_HOXC10	9296	0.14224	1058	0.15338	870	0.02759	3.31600E-49
POU6F1_MA0628.1	POU6F1	MA0628.1	C_PAX4	9958	0.12771	892	0.13936	738	0.02825	7.98783E-58
FOXF2_MA0030.1	FOXF2	MA0030.1	C_FOXN3	24677	0.13813	2582	0.1513	2212	0.02901	4.68720E-64
VSX2_MA0726.1	VSX2	MA0726.1	C_PAX4	13979	0.12783	1243	0.13868	1043	0.02925	1.33088E-60
LHX2_MA0700.2	LHX2	MA0700.2	C_DLX6	17913	0.13855	1698	0.15183	1474	0.0294	4.63041E-59
MLX_MA0663.1	MLX	MA0663.1	C_ARNT2	6168	0.31273	2322	0.3503	2073	0.02952	5.09533E-48
NKX6-2_MA0675.1	NKX6-2	MA0675.1	C_PAX4	19566	0.13237	1879	0.14529	1629	0.02954	6.01399E-65
MLXIPL_MA0664.1	MLXIPL	MA0664.1	C_ARNT2	6136	0.30939	2276	0.34717	2034	0.02984	1.00369E-47
Hmx2_MA0897.1	Hmx2	MA0897.1	C_Hmx3	20951	0.13288	1933	0.14629	1744	0.02984	4.52210E-69
SREBF2_MA0828.2	SREBF2	MA0828.2	C_SREBF2	5322	0.2607	1491	0.29366	1340	0.03034	7.10112E-38
TBX18_MA1565.1	TBX18	MA1565.1	C_TBX1	31329	0.19058	6501	0.20848	5279	0.0304	1.47330E-79
Yy1_MA0095.3	Yy1	MA0095.3	C_Yy1	34684	0.17904	5788	0.20151	5341	0.03042	4.43649E-78
GLIS2_MA0736.1	GLIS2	MA0736.1	C_GLIS2	23402	0.27134	8686	0.29607	7296	0.03055	4.89743E-75
DMRT3_MA0610.1	DMRT3	MA0610.1	C_DMRTC2	14774	0.13637	1491	0.14698	1225	0.03059	1.94100E-58
NFIB_MA1643.1	NFIB	MA1643.1	C_NFIB	33006	0.21152	8202	0.23525	7046	0.03084	8.61727E-76
Znf423_MA0116.1	Znf423	MA0116.1	C_Znf423	23504	0.23563	6945	0.25727	5849	0.03112	4.61927E-66
ZSCAN29_MA1602.1	ZSCAN29	MA1602.1	C_ZSCAN29	8193	0.23077	2317	0.25328	2002	0.03144	9.13040E-51
VSX1_MA0725.1	VSX1	MA0725.1	C_PAX4	16744	0.1292	1525	0.13968	1270	0.03153	2.61833E-63
DUXA_MA0884.2	DUXA	MA0884.2	C_DUXA	11981	0.12875	1057	0.13976	906	0.03157	4.81299E-58
PBX2_MA1113.2	PBX2	MA1113.2	C_PBX2	30090	0.12429	2407	0.13526	2067	0.03166	4.88238E-78
SOHLH2_MA1560.1	SOHLH2	MA1560.1	C_MYC	7450	0.30599	2958	0.3389	2571	0.03171	9.93635E-48
EGR1_MA0162.4	EGR1	MA0162.4	C_EGR1	66267	0.33668	32114	0.37611	28669	0.03179	3.13833E-98
ONECUT1_MA0679.2	ONECUT1	MA0679.2	C_ONECUT1	38564	0.11951	2621	0.13038	2471	0.03181	3.45430E-85
MYC_MA0147.3	MYC	MA0147.3	C_MYC	13713	0.28153	5060	0.30857	4296	0.03183	1.84820E-65
Foxf1_MA1606.1	Foxf1	MA1606.1	C_FOXN3	29044	0.14216	3224	0.15531	2746	0.03208	5.29735E-75
MYOD1_MA0499.2	MYOD1	MA0499.2	C_MYOD1	38829	0.20464	9272	0.22253	7603	0.03225	6.68693E-83
HOXA10_MA0899.1	HOXA10	MA0899.1	C_HOXA10	31343	0.12354	2441	0.13502	2187	0.0323	5.26379E-79
RAX2_MA0717.1	RAX2	MA0717.1	C_MIXL1	15828	0.14179	1756	0.15668	1500	0.03246	2.87216E-65
KLF12_MA0742.2	KLF12	MA0742.2	C_PATZ1	80365	0.37002	42069	0.42226	38768	0.03252	9.17157E-95
ZNF410_MA0752.1	ZNF410	MA0752.1	C_ZNF410	15375	0.16359	1945	0.16541	1557	0.03253	4.18089E-62
FOXG1_MA0613.1	FOXG1	MA0613.1	C_FOXN3	24302	0.13946	2610	0.15168	2203	0.03255	5.37731E-72
TFAP2B_MA0812.1	TFAP2B	MA0812.1	C_TFAP2C	30168	0.27888	11678	0.31139	10297	0.03291	2.62170E-74
TFAP2C_MA0524.2	TFAP2C	MA0524.2	C_TFAP2A	30792	0.2603	10658	0.2877	9229	0.03306	5.32365E-76
E2F2_MA0864.2	E2F2	MA0864.2	C_E2F4	4611	0.30434	1920	0.34859	1768	0.03339	4.46020E-44
NKX2-2_MA1645.1	NKX2-2	MA1645.1	C_NKX2-2	26288	0.19855	5411	0.20997	4445	0.03345	4.24689E-78
YY2_MA0748.2	YY2	MA0748.2	C_YY2	14923	0.39139	8362	0.45268	7870	0.03354	5.13919E-63
Arnt_MA0004.1	Arnt	MA0004.1	C_MYC	14928	0.28782	5417	0.31586	4635	0.03385	2.16683E-63
TBX1_MA0805.1	TBX1	MA0805.1	C_TBX1	18255	0.17745	3336	0.19248	2673	0.03407	1.69917E-66
HOXA9_MA0594.2	HOXA9	MA0594.2	C_HOXC10	2238	0.21091	541	0.2275	442	0.03409	1.32913E-26
HIF1A_MA1106.1	HIF1A	MA1106.1	C_HIF1A	7265	0.27921	2690	0.31107	2366	0.03422	6.67675E-52
TBR1_MA0802.1	TBR1	MA0802.1	C_TBX1	20568	0.16336	3201	0.17668	2526	0.03468	2.41909E-72
ARNT2_MA1464.1	ARNT2	MA1464.1	C_ARNT2	8048	0.31707	3146	0.35337	2811	0.03472	2.12148E-53
Spz1_MA0111.1	Spz1	MA0111.1	C_Spz1	23628	0.19199	4899	0.2094	4250	0.03526	2.83579E-72
TFAP2B_MA0811.1	TFAP2B	MA0811.1	C_TFAP2A	31583	0.26116	11015	0.28812	9486	0.03538	1.02798E-83
ZNF784_MA1717.1	ZNF784	MA1717.1	C_ZNF784	8031	0.20444	1890	0.22468	1550	0.03539	4.37733E-49
ZNF85_MA1720.1	ZNF85	MA1720.1	C_ZNF85	26609	0.1618	4069	0.17518	3302	0.03587	4.05969E-79
MAX_MA0058.3	MAX	MA0058.3	C_MYC	9307	0.2835	3377	0.31066	2882	0.03591	4.48686E-59
HOXD11_MA0908.1	HOXD11	MA0908.1	C_HOXC10	11830	0.13424	1139	0.14412	950	0.03608	9.83568E-62
VAX1_MA0722.1	VAX1	MA0722.1	C_PAX4	19509	0.12811	1724	0.13815	1449	0.03621	2.07214E-77
ONECUT3_MA0757.1	ONECUT3	MA0757.1	C_ONECUT1	31399	0.11966	2156	0.13084	2044	0.03621	2.61596E-83
LIN54_MA0619.1	LIN54	MA0619.1	C_LIN54	38443	0.12741	3143	0.13874	2867	0.03624	3.53775E-88
PAX3_MA0780.1	PAX3	MA0780.1	C_Pax7	10323	0.12682	799	0.13512	699	0.03636	1.69923E-59
ZBED1_MA0749.1	ZBED1	MA0749.1	C_ZBED1	1872	0.28697	641	0.32394	596	0.03684	2.50801E-27
Arx_MA0874.1	Arx	MA0874.1	C_MIXL1	11776	0.13497	1157	0.14693	991	0.03685	1.73464E-61
ZNF669_MA1985.1	ZNF669	MA1985.1	C_ZNF669	14029	0.29733	5842	0.33444	5120	0.03688	1.64302E-67
FOXK2_MA1103.2	FOXK2	MA1103.2	C_FOXN3	27568	0.14436	3114	0.15663	2652	0.03711	1.24602E-86
ZNF354C_MA0130.1	ZNF354C	MA0130.1	C_ZNF354C	36870	0.17688	6760	0.19202	5484	0.03761	9.42631E-92
Plagl1_MA1615.1	Plagl1	MA1615.1	C_Plagl1	60122	0.25727	20594	0.28308	17374	0.03783	6.71555E-100
DMRTA2_MA1478.1	DMRTA2	MA1478.1	C_DMRTC2	17235	0.13821	1775	0.14657	1443	0.03796	3.45173E-74
NFIL3_MA0025.2	NFIL3	MA0025.2	C_NFIL3	21087	0.14243	2169	0.15075	1894	0.03814	1.94639E-76
ARGFX_MA1463.1	ARGFX	MA1463.1	C_PAX4	16288	0.12742	1399	0.13763	1190	0.03831	8.25415E-78
Nrf1_MA0506.2	Nrf1	MA0506.2	C_Nrf1	31634	0.40114	17992	0.45875	16665	0.03832	2.46789E-82
TBX3_MA1566.2	TBX3	MA1566.2	C_TBX1	18796	0.17279	3298	0.18636	2621	0.03836	2.59082E-73
PAX5_MA0014.3	PAX5	MA0014.3	C_PAX5	13685	0.30203	5429	0.33791	4778	0.03852	1.77932E-66
PLAG1_MA0163.1	PLAG1	MA0163.1	C_PLAG1	59580	0.25551	20227	0.28056	17264	0.03899	2.19090E-99
ISX_MA0654.1	ISX	MA0654.1	C_MIXL1	14043	0.1413	1550	0.155	1299	0.03904	8.82407E-65
PRRX1_MA0716.1	PRRX1	MA0716.1	C_MIXL1	14043	0.1413	1550	0.155	1299	0.03904	8.82407E-65
Shox2_MA0720.1	Shox2	MA0720.1	C_MIXL1	14043	0.1413	1550	0.155	1299	0.03904	8.82407E-65
UNCX_MA0721.1	UNCX	MA0721.1	C_MIXL1	14043	0.1413	1550	0.155	1299	0.03907	8.19090E-65
SHOX_MA0630.1	SHOX	MA0630.1	C_MIXL1	14044	0.1413	1550	0.15498	1299	0.03915	8.50000E-68
Hmx3_MA0898.1	Hmx3	MA0898.1	C_Hmx3	21805	0.13101	1909	0.14197	1723	0.03936	4.48303E-79
TBX4_MA0806.1	TBX4	MA0806.1	C_TBX1	18040	0.17998	3388	0.19386	2711	0.03944	1.14509E-71
TBX15_MA0803.1	TBX15	MA0803.1	C_TBX1	18040	0.17998	3388	0.19386	2711	0.03945	1.11761E-71
MNT_MA0825.1	MNT	MA0825.1	C_MYC	9617	0.28683	3511	0.31453	2989	0.0396	5.70373E-68
DUX4_MA0468.1	DUX4	MA0468.1	C_DUX4	25068	0.1522	2871	0.14946	2289	0.0398	1.61498E-83
DMRTA1_MA1707.1	DMRTA1	MA1707.1	C_DMRTC2	18863	0.13635	1886	0.14345	1499	0.0399	1.35145E-75
DMRTC2_MA1479.1	DMRTC2	MA1479.1	C_DMRTC2	19733	0.1369	1987	0.14462	1629	0.0403	2.72314E-74
TFDP1_MA1122.1	TFDP1	MA1122.1	C_E2F6	37876	0.36687	20624	0.41722	18803	0.04057	2.54525E-88
OVOL1_MA1544.1	OVOL1	MA1544.1	C_OVOL1	3103	0.21452	751	0.23819	673	0.04079	1.17753E-41
TFEC_MA0871.2	TFEC	MA0871.2	C_ARNT2	13189	0.27887	4418	0.30849	3895	0.04103	1.31607E-65
LMX1A_MA0702.2	LMX1A	MA0702.2	C_PAX4	15570	0.12707	1345	0.13624	1141	0.04204	3.84970E-75
Foxq1_MA0040.1	Foxq1	MA0040.1	C_Foxq1	29007	0.13275	2633	0.14116	2215	0.04211	2.96814E-90
mix-a_MA0621.1	mix-a	MA0621.1	C_PAX4	17593	0.12542	1452	0.13448	1219	0.04251	8.09957E-79
FOXP1_MA0481.3	FOXP1	MA0481.3	C_FOXN3	30287	0.13939	3149	0.15025	2662	0.04284	8.51412E-90
LMX1B_MA0703.2	LMX1B	MA0703.2	C_PAX4	17039	0.12572	1426	0.13457	1192	0.04339	4.20920E-76
OVOL2_MA1545.1	OVOL2	MA1545.1	C_OVOL1	2345	0.2601	769	0.29105	702	0.0443	7.64308E-38
ZKSCAN3_MA1973.1	ZKSCAN3	MA1973.1	C_ZKSCAN3	31336	0.24378	9726	0.27155	8474	0.04436	1.76953E-90
Mlxip_MA0622.1	Mlxip	MA0622.1	C_MYC	9923	0.26933	3464	0.29059	2856	0.04438	3.12398E-67
CEBPG_MA1636.1	CEBPG	MA1636.1	C_CEBPG	23224	0.1526	2938	0.15917	2348	0.04462	7.24405E-85
OTX2_MA0712.2	OTX2	MA0712.2	C_OTX2	19032	0.15718	2654	0.16818	2139	0.04513	1.16048E-82
HES6_MA1493.1	HES6	MA1493.1	C_HES6	10856	0.23714	3049	0.25986	2558	0.04526	2.47897E-72
HNF1B_MA0153.2	HNF1B	MA0153.2	C_HNF1A	18538	0.12218	1436	0.13096	1197	0.04531	3.43218E-82
FOXA3_MA1683.1	FOXA3	MA1683.1	C_FOXN3	28409	0.14201	3051	0.15217	2574	0.04544	6.60848E-86
FOXD2_MA0847.3	FOXD2	MA0847.3	C_FOXE1	43789	0.12939	3748	0.13918	3268	0.04569	1.33763E-99
TFAP2A_MA0810.1	TFAP2A	MA0810.1	C_TFAP2A	41774	0.28043	16100	0.30847	13986	0.04576	1.38449E-97
ZBTB6_MA1581.1	ZBTB6	MA1581.1	C_ZBTB6	40861	0.22456	11195	0.2476	9610	0.0458	3.01306E-97
Foxl2_MA1607.1	Foxl2	MA1607.1	C_FOXN3	38969	0.13226	3490	0.14134	3004	0.04626	1.05482E-96
CREB3L4_MA1474.1	CREB3L4	MA1474.1	C_CREB3L4	9762	0.30742	3871	0.34216	3419	0.04642	2.21038E-66
ZNF416_MA1979.1	ZNF416	MA1979.1	C_ZNF416	36722	0.20029	8289	0.21841	6938	0.04694	1.94760E-94
FOXA1_MA0148.4	FOXA1	MA0148.4	C_FOXN3	32616	0.13347	3038	0.14298	2554	0.047	9.65766E-94
Lhx4_MA0704.1	Lhx4	MA0704.1	C_PAX4	14832	0.12676	1255	0.13536	1063	0.0479	5.46205E-77
HEY1_MA0823.1	HEY1	MA0823.1	C_HEY1	9202	0.29407	3489	0.32096	3012	0.0481	9.41926E-68
Pax7_MA0680.2	Pax7	MA0680.2	C_Pax7	28627	0.11788	1853	0.12493	1608	0.04889	2.92622E-95
SREBF1_MA0595.1	SREBF1	MA0595.1	C_SREBF1	21880	0.20328	5003	0.22016	4060	0.04902	2.36934E-90
TCFL5_MA0632.2	TCFL5	MA0632.2	C_TCFL5	17213	0.38933	9678	0.4351	8775	0.04909	6.44438E-79
Arid3a_MA0151.1	Arid3a	MA0151.1	C_Arid3a	77270	0.12473	5911	0.13245	5009	0.04932	6.87443E-114
TFAP2B_MA0813.1	TFAP2B	MA0813.1	C_TFAP2C	31149	0.27785	11802	0.30358	10012	0.04946	1.45078E-95
FOXA2_MA0047.3	FOXA2	MA0047.3	C_FOXN3	28385	0.14183	3033	0.15091	2519	0.04959	4.36727E-94
ZNF610_MA1713.1	ZNF610	MA1713.1	C_ZNF610	71344	0.35887	38606	0.40248	35109	0.04997	1.61315E-114
Npas2_MA0626.1	Npas2	MA0626.1	C_MYC	9227	0.25467	3027	0.27122	2440	0.05007	1.04666E-71
TFAP2E_MA1569.1	TFAP2E	MA1569.1	C_TFAP2C	29984	0.28902	12161	0.31717	10480	0.05029	5.64924E-92
ESR1_MA0112.3	ESR1	MA0112.3	C_ESR1	18562	0.21404	4752	0.22553	3803	0.05037	4.75888E-82
TFAP2A_MA0003.4	TFAP2A	MA0003.4	C_TFAP2C	54488	0.24064	16711	0.2642	14283	0.0504	7.93500E-104
ZNF417_MA1727.1	ZNF417	MA1727.1	C_ZNF417	16209	0.3079	6921	0.34258	6152	0.05081	6.11513E-83
SATB1_MA1963.1	SATB1	MA1963.1	C_SATB1	23617	0.12133	1697	0.1287	1451	0.05103	1.85000E-90
MGA_MA0801.1	MGA	MA0801.1	C_TBX1	19355	0.17428	3353	0.18674	2637	0.05217	2.00100E-86
Foxj3_MA0851.1	Foxj3	MA0851.1	C_FOXN3	41860	0.13031	3596	0.13995	3173	0.05227	1.22614E-103
TFAP2A_MA0872.1	TFAP2A	MA0872.1	C_TFAP2C	30058	0.28171	11674	0.30712	9930	0.05245	4.19483E-97
TFAP2C_MA0815.1	TFAP2C	MA0815.1	C_TFAP2C	28331	0.28249	11073	0.30803	9342	0.05294	2.43362E-94
ZNF140_MA1589.1	ZNF140	MA1589.1	C_ZNF140	29207	0.20891	6333	0.21468	5201	0.05424	7.15579E-96
CEBPE_MA0837.2	CEBPE	MA0837.2	C_CEBPA	3550	0.19279	676	0.21059	614	0.0548	2.87883E-52
Foxn1_MA1684.1	Foxn1	MA1684.1	C_Foxn1	30870	0.34239	15664	0.38182	13973	0.05587	3.59614E-103
PLAGL2_MA1548.1	PLAGL2	MA1548.1	C_PLAGL2	29247	0.25365	9939	0.27209	8066	0.05673	5.26321E-102
Nkx2-1_MA1994.1	Nkx2-1	MA1994.1	C_Nkx2-1	23025	0.15697	3035	0.16576	2508	0.05726	1.02084E-100
KLF6_MA1517.1	KLF6	MA1517.1	C_KLF2	45762	0.33863	20802	0.38009	18986	0.06075	1.19101E-111
KLF15_MA1513.1	KLF15	MA1513.1	C_KLF15	89466	0.38973	50965	0.43931	46537	0.06083	1.36192E-119
MYCN_MA0104.4	MYCN	MA0104.4	C_MYCN	9810	0.29834	3898	0.32122	3307	0.06201	1.63682E-79
KLF2_MA1515.1	KLF2	MA1515.1	C_KLF2	70447	0.32743	31468	0.36462	28364	0.06204	2.06815E-115
TCF12_MA1648.1	TCF12	MA1648.1	C_TCF3	46508	0.26945	16515	0.29266	14204	0.06222	1.60970E-117
FOXC2_MA0846.1	FOXC2	MA0846.1	C_FOXC2	54380	0.12395	4072	0.13124	3611	0.06245	1.28979E-116
ASCL1_MA1631.1	ASCL1	MA1631.1	C_TCF3	49949	0.23012	14363	0.24545	11949	0.0633	7.64022E-116
ZNF454_MA1712.1	ZNF454	MA1712.1	C_ZNF454	77051	0.3018	33775	0.33076	29174	0.06402	2.78658E-130
ZNF692_MA1986.1	ZNF692	MA1986.1	C_ZNF692	41665	0.25775	14202	0.28098	11846	0.06429	1.30780E-119
Lhx3_MA0135.1	Lhx3	MA0135.1	C_Lhx3	34761	0.11536	2122	0.12023	1833	0.06553	2.23954E-107
ZBED2_MA1971.1	ZBED2	MA1971.1	C_ZBED2	6703	0.25686	2197	0.28421	1946	0.0664	2.09866E-79
HES2_MA0616.2	HES2	MA0616.2	C_HEY1	9927	0.31894	4272	0.34862	3723	0.06659	1.14216E-77
CEBPB_MA0466.3	CEBPB	MA0466.3	C_CEBPA	3068	0.1962	606	0.21519	553	0.06748	1.78543E-60
FOXD3_MA0041.2	FOXD3	MA0041.2	C_FOXD3	65324	0.1211	4463	0.12688	3919	0.06804	7.46766E-125
ZBTB14_MA1650.1	ZBTB14	MA1650.1	C_ZBTB14	37103	0.37415	20485	0.41684	18512	0.0686	2.18314E-113
HIC2_MA0738.1	HIC2	MA0738.1	C_HIC2	23797	0.20084	5277	0.21383	4340	0.06879	6.65595E-112
PHOX2A_MA0713.1	PHOX2A	MA0713.1	C_PHOX2B	23767	0.11947	1602	0.12367	1306	0.06955	6.06268E-106
FOXC1_MA0032.2	FOXC1	MA0032.2	C_FOXC2	46069	0.12256	3294	0.1284	2872	0.07004	3.94075E-121
ZBTB33_MA0527.1	ZBTB33	MA0527.1	C_ZBTB33	10045	0.40332	5782	0.45327	5188	0.07055	1.38919E-80
TFAP2C_MA0814.2	TFAP2C	MA0814.2	C_TFAP2C	62926	0.26605	22293	0.2903	19231	0.07199	1.00109E-129
TBX5_MA0807.1	TBX5	MA0807.1	C_TBX1	23049	0.1784	4143	0.18633	3214	0.07276	1.89811E-106
DBP_MA0639.1	DBP	MA0639.1	C_NFIL3	7370	0.18724	1270	0.18243	1001	0.07409	6.99797E-81
HNF1A_MA0046.2	HNF1A	MA0046.2	C_HNF1A	26013	0.11895	1769	0.12311	1445	0.07495	1.27566E-113
TCF3_MA0522.3	TCF3	MA0522.3	C_TCF3	37712	0.25012	12152	0.26445	10030	0.07542	9.51906E-116
HES1_MA1099.2	HES1	MA1099.2	C_HEY1	15490	0.36813	8084	0.40322	7142	0.07579	3.70287E-94
FOXE1_MA1487.2	FOXE1	MA1487.2	C_FOXE1	59731	0.12892	4808	0.13457	4254	0.07583	4.93868E-130
SREBF1_MA0829.2	SREBF1	MA0829.2	C_SREBF2	15159	0.19128	2804	0.20268	2267	0.07705	3.26649E-95
ZNF8_MA1718.1	ZNF8	MA1718.1	C_ZNF8	19427	0.1359	1795	0.13725	1358	0.07794	3.06178E-104
HEY2_MA0649.1	HEY2	MA0649.1	C_HEY1	10120	0.29342	3832	0.317	3252	0.07821	6.70986E-89
TEF_MA0843.1	TEF	MA0843.1	C_NFIL3	7944	0.17685	1229	0.17041	935	0.07937	7.60676E-82
HOXB13_MA0901.2	HOXB13	MA0901.2	C_HOXB13	55819	0.11793	3404	0.1224	2999	0.0801	1.09111E-130
Arid3b_MA0601.1	Arid3b	MA0601.1	C_Arid3b	33241	0.11542	2021	0.11835	1685	0.08106	5.88385E-115
KLF3_MA1516.1	KLF3	MA1516.1	C_KLF2	41512	0.34925	19643	0.38963	17955	0.08197	1.11466E-120
HES7_MA0822.1	HES7	MA0822.1	C_HES7	9391	0.25214	2838	0.27262	2424	0.08339	1.55795E-95
FOXB1_MA0845.1	FOXB1	MA0845.1	C_FOXC2	42702	0.12471	3074	0.12668	2483	0.08548	3.53676E-125
PROP1_MA0715.1	PROP1	MA0715.1	C_PHOX2B	27415	0.11455	1560	0.11594	1246	0.08582	3.42565E-116
MEF2C_MA0497.1	MEF2C	MA0497.1	C_MEF2A	61565	0.12323	4311	0.12596	3700	0.0864	8.23285E-138
FIGLA_MA0820.1	FIGLA	MA0820.1	C_Rbpjl	26181	0.18751	5141	0.19192	4076	0.08682	3.71286E-114
Six3_MA0631.1	Six3	MA0631.1	C_Six3	11989	0.14785	1396	0.15071	1071	0.08828	4.38823E-95
ZNF354A_MA1978.1	ZNF354A	MA1978.1	C_ZNF354A	81542	0.11547	4734	0.11763	4098	0.0891	8.55304E-147
NFKB2_MA0778.1	NFKB2	MA0778.1	C_NFKB1	17516	0.21848	4513	0.22893	3645	0.09099	2.19836E-107
Zfx_MA0146.2	Zfx	MA0146.2	C_Zfx	67637	0.28532	26080	0.31061	22656	0.09166	2.26611E-138
Arid5a_MA0602.1	Arid5a	MA0602.1	C_Arid5a	23965	0.11321	1256	0.11269	962	0.09345	7.17911E-114
TCF4_MA0830.2	TCF4	MA0830.2	C_TCF3	45490	0.22271	12263	0.2291	9796	0.09507	3.88294E-127
ZNF384_MA1125.1	ZNF384	MA1125.1	C_ZNF384	90095	0.1228	6353	0.12584	5786	0.0975	2.98945E-149
MEF2B_MA0660.1	MEF2B	MA0660.1	C_MEF2A	28796	0.12851	2233	0.1301	1847	0.09845	2.69336E-123
HINFP_MA0131.2	HINFP	MA0131.2	C_HINFP	18107	0.34541	9264	0.37761	8190	0.09922	1.80910E-107
BARX2_MA1471.1	BARX2	MA1471.1	C_BARX2	30526	0.12059	2032	0.12192	1661	0.09975	4.47467E-129
HES5_MA0821.2	HES5	MA0821.2	C_HEY1	8092	0.27489	2830	0.29059	2369	0.10576	2.33757E-98
PHOX2B_MA0681.2	PHOX2B	MA0681.2	C_PHOX2B	54749	0.11098	2502	0.10798	2061	0.10769	1.75594E-144
MEF2D_MA0773.1	MEF2D	MA0773.1	C_MEF2A	37154	0.12526	2637	0.12511	2148	0.10858	1.49135E-132
ZNF211_MA1974.1	ZNF211	MA1974.1	C_ZNF211	17702	0.16045	1370	0.14138	1019	0.10947	1.21776E-115
NFKB1_MA0105.4	NFKB1	MA0105.4	C_NFKB1	17714	0.21493	4420	0.22128	3526	0.1122	3.28933E-120
MEF2A_MA0052.4	MEF2A	MA0052.4	C_MEF2A	68888	0.12133	4230	0.11878	3454	0.1127	3.17561E-152
ZNF460_MA1596.1	ZNF460	MA1596.1	C_ZNF460	131662	0.26378	45446	0.28084	38713	0.11695	4.69668E-164
SNAI3_MA1559.1	SNAI3	MA1559.1	C_TCF3	35565	0.19497	7453	0.19325	5596	0.12088	3.54616E-133
ZEB1_MA0103.3	ZEB1	MA0103.3	C_TCF3	44286	0.21371	11104	0.21227	8279	0.12305	9.02756E-144
SNAI1_MA1558.1	SNAI1	MA1558.1	C_TCF3	34715	0.19813	7484	0.19663	5617	0.12439	1.40834E-139
SNAI2_MA0745.2	SNAI2	MA0745.2	C_TCF3	34792	0.18997	6897	0.1854	4992	0.13155	3.37557E-141
Rbpjl_MA1621.1	Rbpjl	MA1621.1	C_Rbpjl	33614	0.1906	6745	0.18616	4828	0.13178	8.85364E-140
Ptf1A_MA1620.1	Ptf1A	MA1620.1	C_Rbpjl	29247	0.18259	5380	0.17771	3830	0.13286	3.48581E-132
ZBTB32_MA1580.1	ZBTB32	MA1580.1	C_ZBTB32	16535	0.19631	1950	0.16454	1373	0.14376	6.29579E-126
ZNF135_MA1587.1	ZNF135	MA1587.1	C_ZNF460	79032	0.2029	17352	0.19992	13421	0.16989	1.58335E-170
