# Supplementary material for: PRDM6 promotes medulloblastoma by repressing chromatin accessibility and altering gene expression
Source: Sci Rep. 2024 Jul 12;14:16074. doi: 10.1038/s41598-024-66811-6 (PMC11239875; doi:10.1038/s41598-024-66811-6)
Supplement: Supplementary file 5 — Supplementary Table S4. [file 41598_2024_66811_MOESM5_ESM.xlsx]

## Sheet: DiffTF_TargetGenes
Transcription factor	Target gene	Mode of Regulation	References (PMID)
CTCF	ANG	Unknown	24659782
CTCF	APP	Activation	11706010;9407128
CTCF	APP	Repression	11706010
CTCF	ASAP2	Unknown	23999061
CTCF	ATXN7	Unknown	21689595
CTCF	BBC3	Unknown	20818159
CTCF	BCL6	Repression	20733034
CTCF	BRCA1	Unknown	19466541;24725430
CTCF	CCND1	Unknown	18625744
CTCF	CELSR3	Unknown	25113559
CTCF	CSF2	Unknown	19158269
CTCF	DMPK	Unknown	11479593
CTCF	ETNK2	Unknown	18632798
CTCF	H19	Unknown	11431321;14654216;16391843;18458536;19209620;19584898;20966046;24725430
CTCF	PBXIP1	Unknown	22187427
CTCF	IGF2	Unknown	18458536;20966046;21536749;24725430
CTCF	IPO13	Unknown	23620300
CTCF	IRAK2	Unknown	15670593
CTCF	MEG3	Unknown	16331412
CTCF	MYC	Activation	19568426
CTCF	MYC	Repression	12032779;12524457
CTCF	MYC	Unknown	24725430;9591631
CTCF	NANOG	Unknown	22879976
CTCF	NF1	Unknown	21111075
CTCF	PAX6	Activation	16723452
CTCF	PAX6	Repression	16723452
CTCF	PAX6	Unknown	15096508;17122106
CTCF	PBXIP1	Unknown	22187427
CTCF	PTPRG	Unknown	21150880
CTCF	RAD21	Unknown	19826084
CTCF	RARRES1	Activation	22615834
CTCF	RBL2	Unknown	21325284
CTCF	SIX5	Unknown	11479593
CTCF	SLC6A4	Unknown	15229244;17360901;21309950;23765727
CTCF	TERT	Repression	16326864;19914212
CTCF	WT1	Unknown	24534946
FOS	ACTA1	Unknown	1460048
FOS	BATF3	Unknown	12087103
FOS	BCL2L1	Unknown	16911523
FOS	CASP9	Activation	20188076
FOS	CCK	Activation	1360635
FOS	CCK	Unknown	7693011
FOS	CCND1	Repression	20188076;21474819
FOS	CD40LG	Unknown	11160303
FOS	CLU	Repression	10406964
FOS	CREM	Activation	21757709
FOS	CRP	Unknown	18292576
FOS	CSTA	Unknown	9651321
FOS	CXCL8	Unknown	12218154
FOS	CYP1A2	Unknown	12135113
FOS	DDIT3	Activation	20188076
FOS	ERCC4	Activation	20976523
FOS	EZR	Activation	19164283
FOS	FAS	Activation	10903433
FOS	FGFBP1	Unknown	10753873
FOS	VEGFD	Unknown	19136250
FOS	FMO4	Activation	20188076
FOS	FOS	Repression	2498646
FOS	FOXA1	Unknown	22577344
FOS	GSTP1	Unknown	8206948
FOS	HSPH1	Activation	20188076
FOS	IL1A	Unknown	8688489
FOS	LRIG2	Unknown	22721266
FOS	MELTF	Unknown	8836133
FOS	MMP1	Activation	19028685
FOS	MMP1	Unknown	9334186
FOS	MMP3	Unknown	9334186
FOS	MMP7	Unknown	11774399
FOS	MMP9	Activation	18809380;21238464
FOS	MMP9	Repression	21474819
FOS	MMP9	Unknown	10935492;11774399
FOS	MYC	Repression	2498162
FOS	NEFL	Activation	8180132
FOS	NFKB1	Repression	20188076
FOS	NGF	Unknown	2111020
FOS	NOS2	Activation	12788789
FOS	NOS2	Repression	9776360
FOS	NPPA	Unknown	1530876
FOS	NPY	Unknown	8036020
FOS	NQO1	Unknown	8004128
FOS	NTF3	Unknown	7733919
FOS	NTS	Unknown	7791794
FOS	OXTR	Unknown	10218980
FOS	PCK2	Unknown	1325459
FOS	PDHA1	Unknown	8476854
FOS	PGR	Unknown	14684847
FOS	PLAU	Unknown	11774399
FOS	PLAUR	Unknown	10471035
FOS	PTGS2	Activation	9620167
FOS	PTGS2	Unknown	11278336;12057991;17556653
FOS	SLC10A2	Repression	12454857
FOS	SMAD4	Unknown	11854297
FOS	SMAD7	Activation	15579469
FOS	SOX7	Activation	22171135
FOS	SPI1	Repression	9988737
FOS	SPRR3	Unknown	9889002
FOS	SRR	Activation	15681805
FOS	STAR	Unknown	19150388
FOS	TP53	Unknown	10348347
FOSB	CXCL8	Activation	20826776
FOSB	TGFB1	Unknown	10843986
FOSB	TIMP1	Repression	11337499
FOSB	TIMP1	Unknown	10051488
FOSL1	CLU	Unknown	10406964
FOSL1	EZH2	Unknown	23116973
FOSL1	GCLC	Unknown	16054171
FOSL1	ITGAV	Repression	23319049
FOSL1	ITGB3	Repression	23319049
FOSL1	IVL	Unknown	10816578;15790882
FOSL1	MMP1	Unknown	18802113
FOSL1	PLAUR	Unknown	10471035;11234878
FOSL1	SFTPD	Unknown	10915785
FOSL2	BCL6	Activation	22493372
FOSL2	BRCA1	Activation	17434164
FOSL2	CCR4	Activation	22493372
FOSL2	CLU	Unknown	10406964
FOSL2	FOSL1	Activation	13679379
FOSL2	IBSP	Unknown	23485603
FOSL2	IL5	Unknown	10491186
FOSL2	IVL	Unknown	10816578
FOSL2	MDM2	Activation	22493372
FOSL2	MYB	Activation	22493372
FOSL2	NOS2	Activation	12788789
FOSL2	PLAUR	Unknown	11234878
FOSL2	TGFB1	Unknown	10843986
FOSL2	TIMP1	Repression	11337499
FOSL2	UGT2B15	Activation	19487245
HNF4A	ABCC6	Unknown	20463007
HNF4A	ABCG5	Repression	21123766
HNF4A	ABCG8	Repression	21123766
HNF4A	ACAT2	Unknown	19478207
HNF4A	AFP	Activation	9792724
HNF4A	AKR1C4	Unknown	11284743
HNF4A	APOA1	Unknown	7961760
HNF4A	APOA2	Unknown	1639815
HNF4A	APOB	Unknown	1639815
HNF4A	APOC3	Unknown	1639815;20516075
HNF4A	C1QTNF5	Activation	20621834
HNF4A	CDKN1A	Unknown	17885207
HNF4A	CEACAM1	Activation	8055923
HNF4A	CYP27A1	Unknown	12957378
HNF4A	CYP2B6	Unknown	18666237
HNF4A	CYP2C8	Activation	20086032
HNF4A	CYP2C9	Activation	15919766;16540586;18552123;20086032
HNF4A	CYP2C9	Unknown	16882880
HNF4A	CYP2D6	Activation	11752221
HNF4A	CYP3A4	Unknown	12514743
HNF4A	CYP7A1	Repression	23626788
HNF4A	FABP2	Activation	17343826
HNF4A	GCK	Unknown	14612449
HNF4A	GFER	Repression	18513187
HNF4A	GH1	Repression	17991764
HNF4A	GPR39	Unknown	17488974
HNF4A	HNF1A	Unknown	9792724
HNF4A	KCNJ11	Unknown	17894829
HNF4A	LDLR	Activation	21123766
HNF4A	LIPC	Unknown	16603721
HNF4A	MMP7	Activation	15000152
HNF4A	MTTP	Activation	22357705
HNF4A	MYC	Activation	23714368
HNF4A	NPC1L1	Activation	21123766
HNF4A	NR1I2	Activation	12601364;18305375
HNF4A	PCSK9	Activation	21123766
HNF4A	PPARA	Unknown	11981036
HNF4A	RNASE2	Activation	19115260
HNF4A	SERPINC1	Activation	8910619
HNF4A	SHBG	Activation	22210320
HNF4A	SLC22A6	Unknown	17344191
HNF4A	SLC26A3	Unknown	17761837
HNF4A	TBP	Unknown	19805548
HNF4A	TCF7L2	Unknown	22951069
HNF4A	UGT1A7	Unknown	20406851
HNF4A	UGT2B7	Unknown	21415305
JUNB	APOM	Unknown	21454713
JUNB	CD82	Activation	15580298
JUNB	CDKN1A	Unknown	10506225
JUNB	CDKN2A	Unknown	17370299
JUNB	CLU	Unknown	10406964
JUNB	EGFR	Activation	10803405
JUNB	IL1B	Unknown	11306276
JUNB	IL3	Unknown	8704203
JUNB	IL4	Activation	21799768
JUNB	IVL	Unknown	15790882
JUNB	LOR	Repression	12200429
JUNB	NQO1	Unknown	11035254
JUNB	PTGS2	Activation	9620167
JUNB	SFTPD	Unknown	10915785
JUNB	SMAD4	Unknown	11854297
JUND	BCL6	Activation	22493372
JUND	BCL6	Repression	18071306
JUND	CCL5	Unknown	10760799
JUND	CCND1	Activation	20220142
JUND	CCR4	Activation	22493372
JUND	CD40LG	Unknown	11160303
JUND	CDKN1A	Unknown	10506225
JUND	CLU	Unknown	10406964
JUND	CSTA	Unknown	9651321
JUND	ERBB2	Unknown	10698518
JUND	F3	Unknown	11057875
JUND	FGFBP1	Unknown	10753873
JUND	FOSL1	Activation	13679379
JUND	GADD45A	Activation	17084916
JUND	GAST	Activation	21852362
JUND	GCLC	Unknown	16054171
JUND	IL3	Unknown	8704203
JUND	IL5	Unknown	10491186
JUND	IL6	Activation	11337499
JUND	ITGAV	Repression	23319049
JUND	ITGB3	Repression	23319049
JUND	IVL	Unknown	10816578
JUND	MDM2	Activation	22493372
JUND	MDM2	Repression	18071306
JUND	MYB	Activation	22493372
JUND	MYB	Repression	18071306
JUND	MYB	Unknown	1527086
JUND	NOS2	Activation	12788789
JUND	NQO1	Unknown	11035254
JUND	NQO2	Unknown	16545679
JUND	NTS	Unknown	7791794
JUND	PLAT	Unknown	9851700
JUND	PLAUR	Unknown	10471035;11234878
JUND	PTGS2	Activation	9620167
JUND	SFTPD	Unknown	10915785
JUND	SOX4	Activation	23482931
JUND	TGFB1	Unknown	10843986
JUND	TIMP1	Unknown	10051488;11337499
MEF2A	COX6A1	Unknown	18222924
MEF2A	JUN	Activation	12054430
MEF2A	JUN	Unknown	10403485
MEF2A	MAPK14	Activation	18073218
MEF2A	MAPK7	Activation	18073218
MEF2A	MEF2A	Unknown	18222924
MEF2A	MMP10	Activation	19935709
MEF2A	NRF1	Activation	18222924
MEF2A	PPARGC1A	Unknown	18222924
MEF2A	SLC2A4	Activation	14630949;18198354
MEF2A	SLC2A4	Unknown	15294043
MEF2A	SOST	Repression	17696759
MEF2A	TNNI3	Unknown	10652194
MEF2D	ATF3	Activation	17108111
MEF2D	ATM	Unknown	24672010
MEF2D	CD14	Activation	12213324
MEF2D	HDAC7	Unknown	15171250
MEF2D	JUN	Activation	12054430
MEF2D	SOST	Repression	17696759
MEIS1	AR	Unknown	25158280
MEIS1	ITGA9	Unknown	23139255
MEIS1	PF4	Activation	12609849;12732210
MEIS1	SOX3	Unknown	19799567
NFKB1	A2M	Unknown	11466367
NFKB1	ABCA1	Repression	17135302
NFKB1	ABCB1	Activation	19763573
NFKB1	ABCB1	Repression	12527911
NFKB1	ABCB1	Unknown	18234965
NFKB1	ABCG2	Activation	10342828
NFKB1	ADORA1	Activation	9547356
NFKB1	ADORA2A	Unknown	17082635
NFKB1	ADORA3	Unknown	17216675
NFKB1	AGER	Activation	18622638;19616578
NFKB1	AGT	Unknown	10628750;8613256
NFKB1	AKT1	Repression	18031796
NFKB1	AKT2	Repression	20514445
NFKB1	ALOX5	Repression	15517885
NFKB1	ALOX5AP	Unknown	20194722
NFKB1	AMH	Activation	15383177
NFKB1	AR	Repression	15517885
NFKB1	AR	Unknown	16619263
NFKB1	ATF3	Unknown	24100018
NFKB1	B2M	Activation	12480693
NFKB1	BACE1	Repression	17385716
NFKB1	BAX	Repression	18158998
NFKB1	BAX	Unknown	20056115
NFKB1	BCL2	Activation	14978135;18158998;19259124;20446017;21503108
NFKB1	BCL2	Repression	12032828;15120608;18031796;18566231
NFKB1	BCL2	Unknown	14739605;16022909;16453001;17673602;18761399;19233129;20103608;20332461
NFKB1	BCL2A1	Activation	11880364;12665576;19343319
NFKB1	BCL2A1	Unknown	10733571;17000776
NFKB1	BCL2L1	Activation	12226754;14978135;15756023;15856023;15986355;16904634;18223231;20066113
NFKB1	BCL2L1	Repression	15231833
NFKB1	BCL2L1	Unknown	10733571;10925251;12176906;14739605;16453001;17673602;18222423
NFKB1	BCL2L11	Repression	18223231
NFKB1	BCL3	Activation	11387332
NFKB1	BDKRB1	Unknown	15705059
NFKB1	BGN	Activation	15536164
NFKB1	BHMT	Repression	16953798
NFKB1	BIRC2	Activation	12010810;15756023
NFKB1	BIRC2	Repression	18566231
NFKB1	BIRC2	Unknown	12687011;15050749;16453001;17673602;20103608
NFKB1	BIRC3	Activation	10733571;11297551;11880364;12010810;19343319
NFKB1	BIRC3	Repression	15231833;15723831;18566231
NFKB1	BIRC3	Unknown	10823821;15050749;17000776;17673602
NFKB1	BIRC5	Activation	17553314
NFKB1	BIRC5	Unknown	14739605;20126979
NFKB1	BMP2	Activation	16835229
NFKB1	BRCA2	Activation	10961992
NFKB1	BST1	Unknown	9030974
NFKB1	BTG2	Unknown	17363596
NFKB1	CARD8	Unknown	17878386
NFKB1	CARM1	Unknown	20462455
NFKB1	CASP3	Unknown	20056115
NFKB1	CASP9	Unknown	20056115
NFKB1	CCK	Unknown	11022044
NFKB1	CCL11	Activation	16604092
NFKB1	CCL11	Unknown	10586089;11076795;14660485
NFKB1	CCL13	Unknown	10049733
NFKB1	CCL19	Activation	20953353
NFKB1	CCL19	Unknown	17182562
NFKB1	CCL2	Activation	10530453;11512674;12488502;12647268;16206198;16764699;20200316;9388261
NFKB1	CCL2	Unknown	10744656;11006087;11949945;12218154;14631383;15950427;16040075;16818736;8617886
NFKB1	CCL20	Unknown	19939449;22240809
NFKB1	CCL22	Activation	17018379
NFKB1	CCL3	Activation	16982926
NFKB1	CCL3	Unknown	11342414;17707233
NFKB1	CCL4	Unknown	11342414
NFKB1	CCL5	Activation	11478739;9120310
NFKB1	CCL5	Unknown	11259372;11389171;11413310;12122011;19786024
NFKB1	CCNB1	Activation	11861406
NFKB1	CCNB1	Unknown	19610058
NFKB1	CCND1	Activation	10464245;11861406;15756023;15856023;17407600;18341653;19263436;22306268
NFKB1	CCND1	Repression	18566231
NFKB1	CCND1	Unknown	10409765;12894581;16453001;17673602;17944672;18184402;19766095;20103608;20538607
NFKB1	CCND2	Activation	21790895
NFKB1	CCR2	Activation	19156404
NFKB1	CCR3	Activation	16604092
NFKB1	CCR5	Unknown	12745546;19469019;9840284
NFKB1	CCR7	Activation	11830455;19164127
NFKB1	CCR7	Unknown	22158872
NFKB1	CD28	Unknown	16365455
NFKB1	CD38	Unknown	17322278;18341691;18441094
NFKB1	CD3G	Activation	16219537
NFKB1	CD40	Activation	19164127;9733827
NFKB1	CD40	Unknown	11027342;11313274;17031478
NFKB1	CD40LG	Activation	11751888
NFKB1	CD40LG	Unknown	11160303;11529914;21243522
NFKB1	CD58	Activation	9733827
NFKB1	CD69	Unknown	10480634
NFKB1	CD74	Unknown	8164652
NFKB1	CD80	Activation	11359799;12860928
NFKB1	CD83	Activation	19164127
NFKB1	CD83	Unknown	12182451
NFKB1	CD86	Activation	15895390;15949284;18929846;19164127
NFKB1	CD86	Unknown	10586028
NFKB1	CDH1	Activation	20683022
NFKB1	CDK4	Activation	18425349
NFKB1	CDKN1A	Repression	18954936
NFKB1	CEACAM1	Activation	11306560
NFKB1	CFI	Activation	10630630
NFKB1	CFLAR	Activation	15750764;15986355;19343319
NFKB1	CFLAR	Repression	15723831
NFKB1	CFLAR	Unknown	18222423
NFKB1	CFTR	Activation	11114294
NFKB1	COL1A1	Unknown	11277268
NFKB1	COL1A2	Repression	10201951
NFKB1	COL2A1	Repression	19022820
NFKB1	COL7A1	Unknown	10086338
NFKB1	COX1	Unknown	19570036
NFKB1	CR2	Unknown	12444129
NFKB1	CREB3	Unknown	17296613
NFKB1	CRHR1	Activation	20233629
NFKB1	CRMP1	Unknown	18782567
NFKB1	CRP	Activation	12667216;17704137
NFKB1	CRP	Unknown	17513780
NFKB1	CSF1	Activation	18566389
NFKB1	CSF1	Unknown	11949945
NFKB1	CSF2	Unknown	18285351
NFKB1	CSNK2A1	Unknown	19027835
NFKB1	CTCF	Repression	21912613
NFKB1	CTSB	Activation	15102937;18598236
NFKB1	CXCL1	Activation	10530453;15958549
NFKB1	CXCL1	Unknown	11112786;16040075;7479086
NFKB1	CXCL10	Activation	16982926;20164184;24701034
NFKB1	CXCL10	Unknown	16818736;19479051;24257594
NFKB1	CXCL12	Activation	17530707
NFKB1	CXCL2	Unknown	17363596
NFKB1	CXCL5	Unknown	11559712
NFKB1	CXCL8	Activation	10506755;10530453;11297551;11512674;11564889;12058956;15350531;15387324;15688424;15958549;16701870;16764699;17040605;17041011;17917246;18074095;18996370;22340043;7876168
NFKB1	CXCL8	Repression	15517885;8413215
NFKB1	CXCL8	Unknown	10477716;11120852;11342414;11953364;12218154;12485925;12643600;12707271;12716652;14631383;14670967;15289496;15950427;16004996;16105834;16803583;17045242;18281166;19376732;19732956;19786024;19837667;8878392;9698090
NFKB1	CXCR2	Activation	19156404
NFKB1	CXCR2	Unknown	18555777
NFKB1	CXCR4	Activation	12690099;20068066
NFKB1	CXCR4	Unknown	20157762
NFKB1	CYP19A1	Repression	15459115
NFKB1	CYP1A1	Unknown	19928584
NFKB1	CYP27B1	Unknown	19928584
NFKB1	CYP2E1	Unknown	19928584
NFKB1	CYP3A7	Unknown	19928584
NFKB1	DEFB4A	Unknown	11207625;12682256
NFKB1	DRD2	Unknown	17317773;18354387
NFKB1	E2F1	Unknown	16725311
NFKB1	EBI3	Activation	9733827
NFKB1	EDN1	Unknown	21334436
NFKB1	EGFR	Activation	17881446
NFKB1	EGFR	Unknown	14678988
NFKB1	EGR1	Repression	21983014
NFKB1	ELF3	Unknown	12746898
NFKB1	EPCAM	Repression	11505407
NFKB1	ERAP1	Unknown	20103633
NFKB1	ERAP2	Unknown	20103633
NFKB1	F3	Unknown	11057875;11157486;19167713;9867853
NFKB1	F8	Unknown	10959692
NFKB1	FAF1	Activation	17046979
NFKB1	FAS	Activation	19628709;9733827
NFKB1	FAS	Repression	16784892
NFKB1	FAS	Unknown	10022897;10871852;16317104;7528667
NFKB1	FASLG	Activation	12655294;16770006
NFKB1	FASLG	Unknown	10671224;14563113;15160330
NFKB1	FBP1	Unknown	11023824
NFKB1	FGF7	Unknown	9869450
NFKB1	FGF8	Activation	16683270
NFKB1	VEGFD	Activation	18941249
NFKB1	FLT4	Activation	19901262
NFKB1	FN1	Activation	10649441;10867646
NFKB1	FN1	Unknown	22223884
NFKB1	FOXO3	Unknown	19299143
NFKB1	FOXP3	Activation	20462637
NFKB1	GADD45G	Unknown	23681230
NFKB1	GATA3	Activation	20660789
NFKB1	GCLC	Unknown	11233143
NFKB1	GDNF	Unknown	9729303
NFKB1	GFAP	Activation	16516312
NFKB1	GFAP	Unknown	20471977
NFKB1	GKN2	Repression	17595528
NFKB1	GRIN1	Unknown	15950782
NFKB1	GSK3A	Unknown	11579131
NFKB1	GSK3B	Unknown	11579131
NFKB1	GSTP1	Activation	15013838
NFKB1	HAX1	Unknown	19679660
NFKB1	HBEGF	Activation	22641673
NFKB1	HDAC1	Unknown	23027620
NFKB1	HDAC7	Unknown	21243522
NFKB1	HES1	Unknown	17876798
NFKB1	HIF1A	Unknown	18498249
NFKB1	HLA-F	Unknown	11137213;9725221
NFKB1	HMOX1	Unknown	8016102
NFKB1	HOXA9	Repression	18068911
NFKB1	HPSE	Activation	14558943;17715045
NFKB1	HSD11B2	Activation	15659537
NFKB1	HSD11B2	Repression	15659537
NFKB1	HYAL1	Activation	18718911
NFKB1	ICAM1	Activation	10092659;10946302;11463837;11877286;16317091;16385502;17121934;19074768;20173029;22001597;22708120;9733827;9916895
NFKB1	ICAM1	Unknown	10738944;10837365;10926553;11198351;11401521;12490396;12691701;15480988;15800027;15843586;16105834;16453001;18285351;18928584;20103608;9192770
NFKB1	IER3	Unknown	12360408
NFKB1	IFNA1	Activation	8035474
NFKB1	IFNA1	Unknown	15331713
NFKB1	IFNB1	Activation	10074115;12077266;17496231
NFKB1	IFNB1	Unknown	15955070;16125763;17079305
NFKB1	IFNG	Activation	17407192;18690006
NFKB1	IFNG	Unknown	21243522;9374532
NFKB1	IGF2BP2	Unknown	17426251
NFKB1	IL10	Activation	19124729
NFKB1	IL10	Unknown	9310124
NFKB1	IL12A	Activation	18690006
NFKB1	IL12B	Activation	14688340;18690006
NFKB1	IL12B	Unknown	10657616
NFKB1	IL17A	Unknown	21243522
NFKB1	IL17C	Activation	21628458
NFKB1	IL18	Activation	15963597;17399992
NFKB1	IL18	Unknown	10227974
NFKB1	IL1A	Repression	17612514
NFKB1	IL1B	Activation	12686724;14960579;8413223;8679226;9878621
NFKB1	IL1B	Unknown	10080875;10963848;16433741;17707233;18285351;20336759;9058643
NFKB1	IL1RN	Activation	20032313
NFKB1	IL2	Activation	11035116;18207244;19968887;7623820;7957556;9233628
NFKB1	IL2	Unknown	11145913;12027419;15477007;8814256;8834450;8977179;9135552;9737979
NFKB1	IL21	Unknown	19617351
NFKB1	IL23A	Activation	17569750
NFKB1	IL23A	Unknown	17707233
NFKB1	IL2RA	Unknown	11781710;9135552
NFKB1	IL4	Unknown	12516545
NFKB1	IL6	Activation	10329846;10903137;11327783;11504280;12058956;12887736;14532843;15756023;16984731;17040605;17196927;18057724;18061164;18243142;18942706;18996370;19124729;19164127;20066113;22547075;7876168;8679226;8725624
NFKB1	IL6	Repression	15517885
NFKB1	IL6	Unknown	10823821;10963848;11120852;11975924;15158360;16112536;17490702;17532054;19469019;19707556;2405250;8752656;9516466
NFKB1	IRF1	Activation	18694960
NFKB1	IRF1	Unknown	12077266
NFKB1	IRF4	Activation	17018379
NFKB1	IRF7	Activation	15265881;16982926
NFKB1	IRF7	Unknown	11877397
NFKB1	ITGAX	Unknown	7678251
NFKB1	JUNB	Activation	17018379
NFKB1	KDM2A	Unknown	20080798
NFKB1	KLK3	Activation	11909978
NFKB1	KLK3	Repression	15517885
NFKB1	LCN2	Activation	15536164
NFKB1	LCN2	Unknown	19707556;20220144;24391115
NFKB1	LIPE	Activation	17272828
NFKB1	LPL	Activation	20200316
NFKB1	LTC4S	Repression	12574384
NFKB1	MADCAM1	Unknown	15483224
NFKB1	MAT2A	Activation	14530285
NFKB1	MCL1	Activation	18223231
NFKB1	MCL1	Repression	18761050
NFKB1	MCL1	Unknown	19303700
NFKB1	MGMT	Unknown	22675172
NFKB1	MICA	Unknown	15494508
NFKB1	MIF	Unknown	18710704
NFKB1	MMP1	Activation	16278291;16385502
NFKB1	MMP1	Unknown	11376631;16210649
NFKB1	MMP13	Activation	12734180;19022820
NFKB1	MMP14	Activation	19303700;21627988
NFKB1	MMP2	Activation	17498959;19303700;20352621
NFKB1	MMP3	Unknown	11376631
NFKB1	MMP9	Activation	10359016;12193473;14600595;15536164;16014933;16687076;17121934;17174275;17186550;17498959;18056465;18298869;18567920;18801463;18843978;19303700;19454280;19539355;21963718
NFKB1	MMP9	Repression	15605368;18566231
NFKB1	MMP9	Unknown	11376631;12105194;14755547;15175338;17158602;17673602;17922642;18357389;19662350;19783786;20103608;20332461;7860222;9500201;9679762
NFKB1	MUC17	Unknown	16737958
NFKB1	MUC2	Activation	12686724;18176092
NFKB1	MUC5AC	Unknown	19841186
NFKB1	MUC5B	Unknown	20935193
NFKB1	MUC6	Unknown	15979574
NFKB1	MYC	Activation	17018379
NFKB1	MYC	Repression	18566231
NFKB1	MYC	Unknown	11114727;12894581;17673602;17944672;18184402;19469019;19766095;21790895
NFKB1	NAMPT	Activation	16701870
NFKB1	NCAM1	Activation	19091137
NFKB1	NCOR1	Unknown	17876798
NFKB1	NCOR2	Unknown	17876798
NFKB1	NFKB1	Unknown	19469019
NFKB1	NFKBIA	Activation	12885753
NFKB1	NFKBIA	Repression	11744993
NFKB1	NFKBIA	Unknown	10454561;15499023;17876798
NFKB1	NFKBIZ	Unknown	20220144
NFKB1	NLRP2	Activation	18056399
NFKB1	NOD2	Activation	12671897
NFKB1	NOLC1	Activation	21266110
NFKB1	NOS1	Activation	17081374
NFKB1	NOS2	Activation	15350552;17081374;17720813;18057724
NFKB1	NOS2	Unknown	11438703;15170030;16283237;16318585;19766095
NFKB1	NOS3	Activation	17081374;17644577
NFKB1	NOX4	Activation	20622120
NFKB1	NOX5	Activation	22348975
NFKB1	NPPB	Unknown	15837525
NFKB1	NRF1	Unknown	20587593
NFKB1	OLFM4	Unknown	18764868
NFKB1	OLR1	Unknown	15001526
NFKB1	OPRM1	Unknown	18523482
NFKB1	OPTN	Activation	19340308
NFKB1	PCYT2	Unknown	18583706
NFKB1	PDE7A	Unknown	12737631
NFKB1	PDK4	Repression	21625432
NFKB1	PGLYRP2	Unknown	16714290
NFKB1	PIGR	Unknown	10803841;11714807
NFKB1	PLA2G2A	Unknown	11899260
NFKB1	PLAU	Activation	11689575;17407600;20352621
NFKB1	PLAUR	Activation	19020743
NFKB1	PLAUR	Unknown	12244126
NFKB1	PLIN1	Activation	17272828
NFKB1	POU2F2	Unknown	9360945
NFKB1	PPIG	Unknown	19928584
NFKB1	PROX1	Activation	19901262
NFKB1	PSMB10	Unknown	18694960
NFKB1	PSMB9	Unknown	18694960
NFKB1	PTAFR	Activation	11502209
NFKB1	PTEN	Activation	17334236;19940030
NFKB1	PTEN	Repression	19940030
NFKB1	PTGDS	Activation	19094210
NFKB1	PTGER4	Unknown	23300802
NFKB1	PTGES	Activation	17928629
NFKB1	PTGFR	Unknown	16855208
NFKB1	PTGS2	Activation	10827178;12471036;15368354;15387324;15547942;15555528;15997464;16624933;16820889;18057724;18294142;19618291;22001128
NFKB1	PTGS2	Repression	12622742;15517885
NFKB1	PTGS2	Unknown	12067569;12349897;12871860;14988266;15655349;16210649;17556653;17673602;17767925;18973191;19766095;20103608;20669087
NFKB1	PTHLH	Activation	17554373
NFKB1	PTPN13	Unknown	11696979;16306044
NFKB1	PTPN6	Unknown	18948549
NFKB1	REPS2	Repression	15184881
NFKB1	RGS4	Activation	18260825
NFKB1	RIPK2	Activation	19693652
NFKB1	RRM2B	Unknown	11978967
NFKB1	S100A6	Activation	12859951
NFKB1	SAA1	Unknown	23391827
NFKB1	SDC1	Activation	16132527
NFKB1	SELE	Activation	10946302;12408953;12885753;19422386
NFKB1	SELE	Unknown	8878392
NFKB1	SERPINA3	Repression	11027208
NFKB1	SERPINB1	Activation	10861849
NFKB1	SERPINE1	Activation	11757833;12675842
NFKB1	SERPINE1	Repression	15631825
NFKB1	SFTPA1	Unknown	12040027
NFKB1	SLC25A27	Activation	20385226
NFKB1	SLC9A2	Unknown	11254504
NFKB1	SNAI1	Activation	17665043;18477483
NFKB1	SNAI1	Unknown	19538137
NFKB1	SOCS3	Unknown	23335796
NFKB1	SOD2	Activation	11880364;14515147;19507253
NFKB1	SOD2	Unknown	15330761;18779124
NFKB1	SQSTM1	Unknown	9762895
NFKB1	STAT4	Unknown	17046972
NFKB1	STK39	Activation	18787102
NFKB1	TAP1	Unknown	18694960
NFKB1	TAP2	Unknown	18694960
NFKB1	TAPBP	Unknown	18694960
NFKB1	TBP	Unknown	9023117
NFKB1	TBX21	Activation	17407192
NFKB1	TERT	Unknown	18541630
NFKB1	TF	Activation	12744731
NFKB1	TF	Unknown	22119392
NFKB1	TFF1	Activation	17565651
NFKB1	TFF3	Activation	12912861
NFKB1	TFF3	Unknown	12297725
NFKB1	TFPI2	Unknown	12757776
NFKB1	TGFB1	Unknown	16365456
NFKB1	THBD	Repression	17211835;22406829
NFKB1	TIMP1	Repression	14600595
NFKB1	TIMP1	Unknown	11426939
NFKB1	TLR2	Activation	12686724;19779021
NFKB1	TLR3	Activation	20658750
NFKB1	TLR3	Repression	16423052
NFKB1	TLR7	Activation	16423052;20658750
NFKB1	TLR9	Unknown	25194054
NFKB1	TNC	Unknown	20723226
NFKB1	TNF	Activation	10079106;10748079;11749970;12058956;12686724;15013838;16707469;16916598;17407192;18057724;20066113;7876168;8219230;8679226
NFKB1	TNF	Unknown	10551799;10837498;10963848;11297551;14960579;15812247;16040075;16433741;17442180;17707233;18285351;20237317;9916895
NFKB1	TNFAIP3	Activation	11880364;19343319
NFKB1	TNFAIP3	Unknown	10807933
NFKB1	TNFRSF10A	Unknown	21243522
NFKB1	TNFRSF10B	Activation	18599488
NFKB1	TNFRSF10B	Unknown	18523266;19351839
NFKB1	TNFRSF13C	Activation	20025535
NFKB1	TNFRSF9	Unknown	12706838
NFKB1	TNFSF10	Activation	11544302;20542572
NFKB1	TNFSF10	Repression	11544302
NFKB1	TNFSF10	Unknown	21243522
NFKB1	TNFSF13B	Unknown	16497967
NFKB1	TNFSF14	Unknown	21243522
NFKB1	TNIP3	Unknown	18081698
NFKB1	TP53	Unknown	10348347;11032029
NFKB1	TRAF1	Activation	11297551;17018379;19343319;9733827
NFKB1	TRAF1	Unknown	10823821;14991743;17673602
NFKB1	TRAF2	Activation	15041463
NFKB1	TRAF2	Repression	15723831
NFKB1	TRAF2	Unknown	19392652
NFKB1	TRIM21	Unknown	23391827
NFKB1	TRPC1	Unknown	16709572
NFKB1	TSLP	Unknown	22270071
NFKB1	UPP1	Activation	20544543
NFKB1	VCAM1	Activation	10329958;10946302;11359843;16271621;16317091;16385502;19281832;19422386;22708120
NFKB1	VCAM1	Unknown	10553096;10833420;16453001
NFKB1	VEGFA	Activation	15856023;16684540;17407600;18056465
NFKB1	VEGFA	Repression	15517885
NFKB1	VEGFA	Unknown	12160329;17673602;18184402;20103608;20538607
NFKB1	VWF	Unknown	10848823
NFKB1	WT1	Unknown	11243407
NFKB1	XIAP	Activation	15041463;15756023;16157589;18223231
NFKB1	XIAP	Repression	18566231;18761050
NFKB1	XIAP	Unknown	14739605;16453001;18978816
NFKB1	YY1	Repression	16784892
NFKB1	YY1	Unknown	17438126
NFYA	ABCB1	Unknown	18234965;22154511
NFYA	CBS	Activation	12427542
NFYA	CCND2	Activation	9339900
NFYA	CDKN1B	Activation	15064717
NFYA	CYP2A6	Activation	15247629
NFYA	DDIT3	Unknown	20023394
NFYA	FAS	Unknown	9261184
NFYA	FXR2	Activation	16886907
NFYA	GADD45A	Activation	11525640
NFYA	GADD45A	Unknown	11420680
NFYA	GFI1B	Unknown	19965638
NFYA	HBB	Unknown	15833715
NFYA	HOXB4	Activation	12791656
NFYA	HOXB7	Unknown	12697323
NFYA	HSPA5	Unknown	22530004
NFYA	LPIN1	Unknown	19553673
NFYA	OGG1	Activation	14688259
NFYA	OGG1	Unknown	17989114
NFYA	SOX18	Activation	18496767
NFYA	SOX3	Unknown	15656994;19799567
NFYA	SP3	Activation	16024108
NFYA	STK11	Unknown	22412893
NR1H2	ABCA1	Activation	16141411
NR1H2	ABCG1	Activation	16141411
NR1H2	ABCG4	Activation	16141411
NR2C2	LHCGR	Activation	11682620
NR2C2	OXT	Unknown	17054912
NR2F1	APOA2	Unknown	1639815
NR2F1	APOB	Unknown	1639815
NR2F1	APOC3	Unknown	1639815
NR2F1	CYP17A1	Repression	11592817
NR2F1	CYP19A1	Unknown	11973645
NR2F1	DR1	Repression	22357705
NR2F1	LHCGR	Repression	11682620
NR2F1	MTTP	Repression	22357705
NR2F1	SERPINC1	Repression	8910619
NR2F2	E2F1	Unknown	22734039
NR2F2	HEY1	Unknown	23345397
NR2F2	HEY2	Unknown	23345397
NR2F2	NTS	Unknown	21030593
NR2F2	POU5F1	Repression	23136034
NR2F2	PPARA	Unknown	11981036
NR2F2	TFAP2A	Activation	20195529
NR4A1	BABAM2	Repression	22159226
NR4A1	CCNA2	Repression	12842839
NR4A1	CDKN1B	Activation	12842839
NR4A1	CYP11A1	Unknown	20083153
NR4A1	CYP17A1	Unknown	20083153
NR4A1	E2F1	Activation	12947120
NR4A1	FASLG	Unknown	14563113
NR4A1	HSD3B2	Activation	15666793
NR4A1	HSD3B2	Unknown	15208301;20083153;23874725
NR4A1	MDM2	Repression	17139261
NR4A1	MMP2	Activation	22551568
NR4A1	RNF7	Repression	22159226
NR4A1	SERPINE1	Unknown	12506026
NR4A1	STAR	Unknown	20083153
NR4A1	TIMP2	Activation	22551568
NR4A1	TNF	Repression	19213954
NR4A2	APOM	Unknown	17977826
NR4A2	CRH	Unknown	11315917
NR4A2	CXCL8	Unknown	19732956
NR4A2	MMP1	Repression	17283078
NR4A2	SLC6A3	Unknown	19494806
ONECUT2	MITF	Activation	11478782
ONECUT2	SYTL4	Repression	16831872
PHOX2B	ALK	Activation	20957039
PHOX2B	DBH	Activation	11034547;16280598
PHOX2B	DBH	Unknown	15888479
PHOX2B	MSX1	Repression	18201699
PHOX2B	PHOX2A	Unknown	15888479
PHOX2B	TLX2	Activation	16402914;20044949
PHOX2B	TLX2	Unknown	17505528
PPARD	ANG	Repression	17511960
PPARD	ANGPTL4	Repression	15190076
PPARD	CAT	Activation	18048767
PPARD	HSD11B2	Repression	15591138
PPARD	LPL	Activation	10634806
PPARD	PDK4	Activation	15955060
PPARD	SAT1	Activation	14506281
PPARD	SOD1	Activation	18048767
PPARD	TIMP1	Activation	17511960
PPARD	TXN	Activation	18048767
RFX1	CD70	Unknown	21192791
RFX1	CIITA	Unknown	1505960
RFX1	COL1A2	Activation	16464847
RFX1	FGF1	Unknown	20189986;22415835
RFX1	HDAC1	Unknown	16464847
RFX1	HLA-DMB	Unknown	11889043
RFX1	HLA-DOB	Unknown	12938212
RFX1	HLA-DPB1	Unknown	11889043
RFX1	HLA-DRA	Unknown	11889043
RFX1	IL5RA	Unknown	10330134;10706293
RFX1	ITGAL	Unknown	21192791
RFX1	MAP1A	Repression	12411430
RFX1	MSLN	Unknown	23025254
RFX1	MYC	Repression	10918054;12032779
RFX1	PCNA	Repression	10336433
RFX2	FGF1	Unknown	22415835
RFX2	IL5RA	Unknown	10330134;10706293
RFX3	FGF1	Unknown	22415835
RFX3	IL5RA	Unknown	10330134;10706293
RFX3	MAP1A	Repression	12411430
RFX5	COL1A2	Repression	16464847;23079621
RFX5	HDAC2	Unknown	16464847
RFX5	HLA-DMA	Unknown	11258423;7495736
RFX5	HLA-DMB	Unknown	11258423;7495736
RFX5	HLA-DOA	Unknown	11258423
RFX5	HLA-DOB	Unknown	11258423
RFX5	HLA-DPA1	Unknown	11258423
RFX5	HLA-DPB1	Unknown	11258423
RFX5	HLA-DQA1	Unknown	11258423
RFX5	HLA-DQA2	Unknown	11258423
RFX5	HLA-DQB1	Unknown	11258423;18723135
RFX5	HLA-DQB2	Unknown	11258423
RFX5	HLA-DRA	Unknown	11258423
RFX5	HLA-DRB1	Unknown	11258423;18723135
RFX5	HLA-DRB3	Unknown	11258423
RFX5	HLA-DRB4	Unknown	11258423
RFX5	HLA-DRB5	Unknown	11258423
RFX5	IFNG	Unknown	12968017
RORA	APOA5	Unknown	16448983
RORA	E2F1	Unknown	24891616
RORA	NPSR1	Repression	23565190
RORA	NR1D1	Activation	22024429
RORA	TUBA1B	Unknown	23029400
SNAI1	CDH1	Repression	12579345;15311212;16424022;16502042;16617148;16804902;19179606;19874710;19893985;20053763
SNAI1	CDH1	Unknown	21081648;21796367
SNAI1	CDH2	Unknown	21796367
SNAI1	CLDN3	Repression	19874710
SNAI1	CXADR	Repression	10487759
SNAI1	FN1	Unknown	22223884
SNAI1	HBEGF	Activation	22641673
SNAI1	PEBP1	Repression	18477483;19538137
SNAI1	SNAI1	Unknown	16617148
SNAI1	THBS1	Repression	19874710
SNAI1	VDR	Repression	15322538;16804902;20138990
SNAI2	CD44	Activation	20509143
SNAI2	CDH1	Repression	15311212;20053763;22899291
SNAI2	CDH1	Unknown	21081648;21796367
SNAI2	CDH2	Unknown	21796367
SNAI2	CXADR	Repression	10487759
SNAI2	CXCL12	Activation	22074556
SNAI2	CXCR4	Activation	22074556
SNAI2	HPGD	Repression	17575121
SNAI2	JAG1	Activation	20509143
SNAI2	LPAR2	Repression	17671192
SNAI2	MMP17	Unknown	20019845
SNAI2	MMP9	Activation	22074556
SNAI2	POU5F1	Activation	21567100
SNAI2	UBE2D3	Repression	21044962
SNAI2	VDR	Repression	18485278;20138990
SOX10	COL11A2	Activation	12783851
SOX10	EDNRB	Unknown	16623715
SOX10	GJB1	Activation	15470753
SOX10	GJB1	Repression	16494873;21918739
SOX10	GJB1	Unknown	11734543
SOX10	GJC2	Unknown	20695017
SOX10	MBP	Unknown	11734543
SOX10	MIA	Activation	12783851;24608986
SOX10	MITF	Activation	16921166
SOX10	MITF	Repression	16494873
SOX10	MITF	Unknown	10938265;19026785
SOX10	MPZ	Unknown	21179557
SOX10	NES	Unknown	19845757
SOX10	PMP22	Unknown	11734543
SOX10	RET	Activation	20977903
SOX10	RET	Unknown	14523991
SOX2	ABCC3	Activation	21531766
SOX2	ABCC6	Activation	21531766
SOX2	ASXL1	Activation	22542624
SOX2	BMP4	Repression	24477565
SOX2	CCND1	Unknown	18456656
SOX2	DKK1	Activation	22015605
SOX2	FGF4	Activation	10801796
SOX2	ISL1	Repression	20739473
SOX2	ITGA6	Activation	22311737
SOX2	L1TD1	Unknown	22162396
SOX2	LHX3	Activation	18407919
SOX2	MKI67	Repression	20739473
SOX2	MMP3	Activation	22184093
SOX2	NTRK3	Activation	22265740
SOX2	PAX6	Activation	20739473
SOX2	PAX6	Repression	20739473
SOX2	PGA5	Activation	17136346
SOX2	PLAC1	Repression	21304604
SOX2	POU4F2	Repression	20739473
SOX2	RHO	Repression	20739473
SOX2	SEMA6A	Unknown	17671748
SOX2	TUBB3	Repression	20739473
SOX2	VIM	Activation	20739473
SOX4	AGO1	Unknown	19147588
SOX4	AXIN2	Unknown	22098624
SOX4	DHX9	Unknown	19147588;22098624
SOX4	DICER1	Unknown	22098624
SOX4	HDAC8	Activation	23482931
SOX4	KMT2A	Unknown	20019190
SOX4	NCAM1	Activation	20049565
SOX4	NKX3-1	Unknown	20019190
SOX9	AMH	Activation	11097782
SOX9	AMH	Unknown	9774680
SOX9	AR	Activation	17234760
SOX9	BEST1	Activation	20530484
SOX9	CDK4	Activation	20651055
SOX9	CDK4	Repression	20651055
SOX9	CDKN1A	Activation	19273910;20651055
SOX9	CDKN1A	Repression	20651055
SOX9	CEACAM1	Unknown	22209504
SOX9	COL11A2	Activation	12783851
SOX9	COL2A1	Activation	18636947;20529846
SOX9	COL2A1	Repression	12713737
SOX9	COL2A1	Unknown	15623506;18759300;20039424
SOX9	DCC	Activation	19745029
SOX9	DCT	Unknown	17702866
SOX9	HES1	Activation	19322650
SOX9	KLF4	Unknown	18977346
SOX9	MIA	Activation	12783851
SOX9	MITF	Unknown	17702866
SOX9	NES	Unknown	19845757
SOX9	NR5A1	Activation	11875113
SOX9	NR5A1	Unknown	24591553
SOX9	POU3F2	Repression	15896776
SOX9	PRAME	Repression	19273910
SOX9	RXFP2	Activation	19416188
SOX9	SF1	Unknown	12837698
SOX9	SHH	Unknown	20569257
SOX9	SOX10	Repression	15896776
SOX9	TYR	Unknown	17702866
TCF7	SNAI2	Unknown	20128911
TCF7L2	ABCB1	Unknown	10987283
TCF7L2	ACVRL1	Unknown	20803090
TCF7L2	BIRC5	Activation	20331626
TCF7L2	CTNNB1	Unknown	24317174
TCF7L2	GATA3	Unknown	22951069
TCF7L2	GLCE	Unknown	15853773;22805760
TCF7L2	HECA	Repression	22100912
TCF7L2	WWC1	Unknown	24072042
TCF7L2	PTGS2	Unknown	11396184
TCF7L2	SNAI2	Unknown	20128911
TCF7L2	STARD7	Activation	21622533
TCF7L2	STAT3	Unknown	18602747
TEAD1	ATP6V0A2	Activation	15878913
TEAD1	MSLN	Activation	17909009
TEAD1	NAIP	Unknown	23994529
TEAD1	PAX3	Unknown	21687713
TEAD1	SRF	Unknown	24344135
TEAD4	VEGFA	Repression	22761647
ZEB1	AR	Unknown	19921427;22391641
ZEB1	BCL6	Repression	20175752
ZEB1	CDH1	Activation	19839049
ZEB1	CDH1	Repression	12161443;15311212;23743934
ZEB1	CDH1	Unknown	22147512
ZEB1	COL4A3	Unknown	22199242
ZEB1	CXADR	Repression	10487759
ZEB1	EPCAM	Repression	23667256
ZEB1	GRHL2	Repression	23814079
ZEB1	ITGB4	Unknown	20729552
ZEB1	LAMC2	Unknown	20729552
ZEB1	MUC1	Repression	12161443
ZEB1	PKP3	Repression	17391671
ZEB1	POU5F1	Activation	23049906
ZEB1	SPRR1B	Activation	20042643
