# Supplementary material for: PRDM6 promotes medulloblastoma by repressing chromatin accessibility and altering gene expression
Source: Sci Rep. 2024 Jul 12;14:16074. doi: 10.1038/s41598-024-66811-6 (PMC11239875; doi:10.1038/s41598-024-66811-6)
Supplement: Supplementary file 7 — Supplementary Table S6. [file 41598_2024_66811_MOESM7_ESM.xlsx]

## Sheet: Table S5
TermID	Enrichment	logP
BENPORATH_ES_WITH_H3K27ME3	7.73735e-252	-578.205
BENPORATH_SUZ12_TARGETS	5.55777e-210	-481.828
BENPORATH_EED_TARGETS	6.7812e-207	-474.721
BENPORATH_PRC2_TARGETS	1.81503e-195	-448.408
MIKKELSEN_MEF_HCP_WITH_H3K27ME3	4.97335e-138	-316.153
MIKKELSEN_NPC_HCP_WITH_H3K27ME3	3.25027e-114	-261.316
MIKKELSEN_MCV6_HCP_WITH_H3K27ME3	2.87792e-106	-243.017
MEISSNER_NPC_HCP_WITH_H3K4ME2_AND_H3K27ME3	2.28793e-102	-234.036
MEISSNER_BRAIN_HCP_WITH_H3K4ME3_AND_H3K27ME3	6.77121e-91	-207.623
MEISSNER_BRAIN_HCP_WITH_H3K27ME3	3.71293e-90	-205.921
GO_SEQUENCE_SPECIFIC_DNA_BINDING	3.41701e-73	-166.86
GO_RNA_POLYMERASE_II_TRANSCRIPTION_FACTOR_ACTIVITY_SEQUENCE_SPECIFIC_DNA_BINDING	3.53731e-65	-148.405
GO_NUCLEIC_ACID_BINDING_TRANSCRIPTION_FACTOR_ACTIVITY	1.45396e-55	-126.268
GO_CELL_FATE_COMMITMENT	1.3241e-54	-124.059
GO_REGULATION_OF_TRANSCRIPTION_FROM_RNA_POLYMERASE_II_PROMOTER	1.75649e-51	-116.869
GO_REGULATORY_REGION_NUCLEIC_ACID_BINDING	4.91352e-51	-115.84
GO_ORGAN_MORPHOGENESIS	7.56356e-48	-108.501
GO_PATTERN_SPECIFICATION_PROCESS	8.13919e-47	-106.125
GO_NEUROGENESIS	5.71918e-45	-101.873
GO_POSITIVE_REGULATION_OF_TRANSCRIPTION_FROM_RNA_POLYMERASE_II_PROMOTER	2.45159e-44	-100.417
GO_REGIONALIZATION	5.61334e-44	-99.5886
GO_TRANSCRIPTIONAL_ACTIVATOR_ACTIVITY_RNA_POLYMERASE_II_TRANSCRIPTION_REGULATORY_REGION_SEQUENCE_SPECIFIC_BINDING	2.30932e-43	-98.1742
GO_CENTRAL_NERVOUS_SYSTEM_DEVELOPMENT	8.9715e-43	-96.8171
GO_DOUBLE_STRANDED_DNA_BINDING	1.53373e-42	-96.2809
GO_TISSUE_DEVELOPMENT	5.15491e-42	-95.0686
GO_TRANSCRIPTION_FACTOR_ACTIVITY_RNA_POLYMERASE_II_CORE_PROMOTER_PROXIMAL_REGION_SEQUENCE_SPECIFIC_BINDING	7.94175e-42	-94.6364
GO_EMBRYO_DEVELOPMENT	1.18259e-40	-91.9357
GO_EMBRYONIC_MORPHOGENESIS	1.31817e-39	-89.5246
GO_POSITIVE_REGULATION_OF_BIOSYNTHETIC_PROCESS	3.37951e-39	-88.5831
GO_NEURON_DIFFERENTIATION	9.78566e-39	-87.5199
GO_POSITIVE_REGULATION_OF_GENE_EXPRESSION	7.03202e-37	-83.2452
GO_NEURON_FATE_COMMITMENT	2.07791e-35	-79.8591
GO_EMBRYONIC_ORGAN_DEVELOPMENT	2.89516e-34	-77.2249
GO_CENTRAL_NERVOUS_SYSTEM_NEURON_DIFFERENTIATION	8.95869e-34	-76.0953
MIKKELSEN_NPC_HCP_WITH_H3K4ME3_AND_H3K27ME3	2.0779e-33	-75.254
GO_CELL_DEVELOPMENT	9.03439e-33	-73.7843
GO_HEAD_DEVELOPMENT	4.31458e-32	-72.2207
GO_EPITHELIUM_DEVELOPMENT	5.77264e-32	-71.9296
MEISSNER_NPC_HCP_WITH_H3K27ME3	7.13555e-32	-71.7176
CAGGTG_E12_Q6	2.17758e-31	-70.6019
GO_EMBRYONIC_ORGAN_MORPHOGENESIS	5.42551e-31	-69.689
GO_TRANSCRIPTIONAL_ACTIVATOR_ACTIVITY_RNA_POLYMERASE_II_CORE_PROMOTER_PROXIMAL_REGION_SEQUENCE_SPECIFIC_BINDING	1.75137e-30	-68.5172
GO_TUBE_DEVELOPMENT	2.14243e-30	-68.3156
GO_FOREBRAIN_DEVELOPMENT	9.56338e-30	-66.8196
GO_REGULATION_OF_MULTICELLULAR_ORGANISMAL_DEVELOPMENT	2.0834e-29	-66.041
GO_TRANSCRIPTION_FROM_RNA_POLYMERASE_II_PROMOTER	3.41797e-29	-65.5459
GO_TISSUE_MORPHOGENESIS	4.5174e-29	-65.267
MEISSNER_NPC_HCP_WITH_H3_UNMETHYLATED	6.46072e-28	-62.6066
GO_CORE_PROMOTER_PROXIMAL_REGION_DNA_BINDING	8.89734e-28	-62.2866
GO_CELL_FATE_SPECIFICATION	2.03227e-27	-61.4606
GO_NEGATIVE_REGULATION_OF_TRANSCRIPTION_FROM_RNA_POLYMERASE_II_PROMOTER	9.2226e-27	-59.9481
GO_CELL_DIFFERENTIATION_IN_SPINAL_CORD	9.97936e-27	-59.8693
GO_SENSORY_ORGAN_DEVELOPMENT	1.13439e-26	-59.7411
MIKKELSEN_IPS_WITH_HCP_H3K27ME3	1.72964e-26	-59.3193
GO_REGULATION_OF_CELL_DIFFERENTIATION	2.62564e-26	-58.9019
GO_SPINAL_CORD_DEVELOPMENT	9.86211e-26	-57.5785
GO_REGULATION_OF_CELL_DEVELOPMENT	1.07313e-24	-55.1915
GO_EMBRYO_DEVELOPMENT_ENDING_IN_BIRTH_OR_EGG_HATCHING	1.30344e-22	-50.3919
SCHLESINGER_METHYLATED_DE_NOVO_IN_CANCER	1.56689e-22	-50.2078
GO_ANATOMICAL_STRUCTURE_FORMATION_INVOLVED_IN_MORPHOGENESIS	2.7614e-22	-49.6411
GO_REGULATION_OF_CELL_PROLIFERATION	4.00018e-22	-49.2705
GO_TRANSCRIPTIONAL_REPRESSOR_ACTIVITY_RNA_POLYMERASE_II_TRANSCRIPTION_REGULATORY_REGION_SEQUENCE_SPECIFIC_BINDING	5.67328e-22	-48.9211
GO_REGULATION_OF_NERVOUS_SYSTEM_DEVELOPMENT	8.18033e-22	-48.5551
GO_MORPHOGENESIS_OF_AN_EPITHELIUM	9.95043e-22	-48.3593
MODULE_220	1.78681e-21	-47.7739
GO_NEURON_FATE_SPECIFICATION	1.80718e-21	-47.7625
GO_POSITIVE_REGULATION_OF_MULTICELLULAR_ORGANISMAL_PROCESS	6.43683e-21	-46.4923
GO_TUBE_MORPHOGENESIS	6.64997e-21	-46.4597
GO_SKELETAL_SYSTEM_DEVELOPMENT	7.80588e-21	-46.2994
GO_NEGATIVE_REGULATION_OF_DEVELOPMENTAL_PROCESS	8.47747e-21	-46.2169
MARTENS_TRETINOIN_RESPONSE_UP	1.33978e-20	-45.7592
GO_CELL_MORPHOGENESIS_INVOLVED_IN_DIFFERENTIATION	1.61723e-20	-45.571
GO_DORSAL_VENTRAL_PATTERN_FORMATION	1.62684e-20	-45.5651
GO_VENTRAL_SPINAL_CORD_DEVELOPMENT	1.70163e-20	-45.5201
GO_CELL_FATE_DETERMINATION	2.45972e-20	-45.1517
GO_NEGATIVE_REGULATION_OF_GENE_EXPRESSION	5.37271e-20	-44.3704
GO_ANTERIOR_POSTERIOR_PATTERN_SPECIFICATION	5.43119e-20	-44.3595
GO_POSITIVE_REGULATION_OF_DEVELOPMENTAL_PROCESS	5.77393e-20	-44.2983
GO_NEGATIVE_REGULATION_OF_NITROGEN_COMPOUND_METABOLIC_PROCESS	6.51517e-20	-44.1776
MEISSNER_NPC_HCP_WITH_H3K4ME3_AND_H3K27ME3	8.50541e-20	-43.911
TAATTA_CHX10_01	1.95855e-19	-43.0769
GO_NEURON_DEVELOPMENT	3.94805e-19	-42.3759
GO_REGULATION_OF_NEURON_DIFFERENTIATION	5.96768e-19	-41.9628
GO_MESENCHYME_DEVELOPMENT	8.0521e-19	-41.6632
GO_ENDOCRINE_SYSTEM_DEVELOPMENT	9.94032e-19	-41.4525
GO_CELL_CELL_SIGNALING	3.57606e-18	-40.1723
GO_NEGATIVE_REGULATION_OF_MULTICELLULAR_ORGANISMAL_PROCESS	4.05046e-18	-40.0477
GGGAGGRR_MAZ_Q6	5.32505e-18	-39.7741
MEISSNER_BRAIN_HCP_WITH_H3K4ME2_AND_H3K27ME3	1.00234e-17	-39.1416
GO_EAR_DEVELOPMENT	1.46181e-17	-38.7643
GO_TRANSCRIPTIONAL_REPRESSOR_ACTIVITY_RNA_POLYMERASE_II_CORE_PROMOTER_PROXIMAL_REGION_SEQUENCE_SPECIFIC_BINDING	1.62883e-17	-38.6561
GO_UROGENITAL_SYSTEM_DEVELOPMENT	3.45983e-17	-37.9027
AACTTT_UNKNOWN	4.33327e-17	-37.6776
GO_EPITHELIAL_CELL_DIFFERENTIATION	5.01709e-17	-37.5311
GO_APPENDAGE_DEVELOPMENT	6.72703e-17	-37.2378
GO_NEGATIVE_REGULATION_OF_CELL_DIFFERENTIATION	8.03067e-17	-37.0607
LHX3_01	9.64573e-17	-36.8774
GO_BEHAVIOR	1.53826e-16	-36.4107
GO_SENSORY_ORGAN_MORPHOGENESIS	1.87656e-16	-36.2119
GO_EMBRYONIC_SKELETAL_SYSTEM_DEVELOPMENT	1.90951e-16	-36.1945
GO_NEURON_PROJECTION_GUIDANCE	2.32043e-16	-35.9996
GO_MESODERM_DEVELOPMENT	4.00896e-16	-35.4528
GO_GLAND_DEVELOPMENT	4.22031e-16	-35.4015
GO_CELL_MORPHOGENESIS_INVOLVED_IN_NEURON_DIFFERENTIATION	5.37189e-16	-35.1602
GO_STEM_CELL_DIFFERENTIATION	9.68922e-16	-34.5703
GO_MUSCLE_STRUCTURE_DEVELOPMENT	1.43439e-15	-34.178
GO_NEURON_PROJECTION_MORPHOGENESIS	1.8697e-15	-33.913
GO_MUSCLE_ORGAN_DEVELOPMENT	2.05186e-15	-33.82
GO_MUSCLE_TISSUE_DEVELOPMENT	3.21953e-15	-33.3695
GO_TELENCEPHALON_DEVELOPMENT	4.90492e-15	-32.9485
GO_POSITIVE_REGULATION_OF_CELL_DIFFERENTIATION	5.13104e-15	-32.9035
GO_KIDNEY_EPITHELIUM_DEVELOPMENT	5.22319e-15	-32.8857
GO_LOCOMOTION	5.77026e-15	-32.7861
GO_FOREBRAIN_REGIONALIZATION	6.73649e-15	-32.6312
CHX10_01	1.77958e-14	-31.6598
GO_DEVELOPMENTAL_PROCESS_INVOLVED_IN_REPRODUCTION	2.11134e-14	-31.4889
GGGTGGRR_PAX4_03	2.31969e-14	-31.3948
GO_NEURON_PROJECTION_DEVELOPMENT	2.4042e-14	-31.359
GO_NEPHRON_DEVELOPMENT	2.43357e-14	-31.3468
GO_NEGATIVE_REGULATION_OF_CELL_DEVELOPMENT	2.81943e-14	-31.1997
MEISSNER_NPC_HCP_WITH_H3K4ME2	3.45999e-14	-30.9949
GO_NEPHRON_EPITHELIUM_DEVELOPMENT	3.5364e-14	-30.9731
GO_CIRCULATORY_SYSTEM_DEVELOPMENT	3.75094e-14	-30.9142
CTTTGA_LEF1_Q2	4.5231e-14	-30.727
GO_ODONTOGENESIS	6.66261e-14	-30.3397
GO_EYE_DEVELOPMENT	8.70771e-14	-30.072
GO_SKELETAL_SYSTEM_MORPHOGENESIS	1.22043e-13	-29.7344
GO_MESONEPHROS_DEVELOPMENT	1.70077e-13	-29.4025
GO_NEURON_MIGRATION	1.84885e-13	-29.319
GO_HEART_MORPHOGENESIS	2.00328e-13	-29.2388
GO_DORSAL_SPINAL_CORD_DEVELOPMENT	2.13455e-13	-29.1753
GO_SPINAL_CORD_PATTERNING	2.14477e-13	-29.1706
GO_REGULATION_OF_ANATOMICAL_STRUCTURE_MORPHOGENESIS	2.15148e-13	-29.1675
GO_MESENCHYMAL_CELL_DIFFERENTIATION	2.20012e-13	-29.1451
GO_HEART_DEVELOPMENT	2.31098e-13	-29.0959
GO_EMBRYONIC_SKELETAL_SYSTEM_MORPHOGENESIS	2.95019e-13	-28.8517
GO_RENAL_TUBULE_DEVELOPMENT	3.9353e-13	-28.5636
GO_VENTRAL_SPINAL_CORD_INTERNEURON_DIFFERENTIATION	4.10252e-13	-28.522
GO_DIGESTIVE_SYSTEM_DEVELOPMENT	5.05566e-13	-28.3131
GO_HINDBRAIN_DEVELOPMENT	5.06726e-13	-28.3108
ZHOU_PANCREATIC_ENDOCRINE_PROGENITOR	5.7994e-13	-28.1759
GO_EAR_MORPHOGENESIS	7.77659e-13	-27.8825
GO_MESONEPHRIC_TUBULE_MORPHOGENESIS	8.47557e-13	-27.7964
NKX62_Q2	8.67794e-13	-27.7728
GO_MORPHOGENESIS_OF_A_BRANCHING_STRUCTURE	9.30176e-13	-27.7034
GO_METANEPHROS_DEVELOPMENT	9.54461e-13	-27.6776
GO_REPRODUCTIVE_SYSTEM_DEVELOPMENT	1.00615e-12	-27.6249
GO_POSITIVE_REGULATION_OF_CELL_DEVELOPMENT	1.49313e-12	-27.2301
GO_CARTILAGE_DEVELOPMENT	1.66593e-12	-27.1206
GO_HINDLIMB_MORPHOGENESIS	1.77909e-12	-27.0549
GO_POSITIVE_REGULATION_OF_CELL_PROLIFERATION	1.88418e-12	-26.9975
GO_DOPAMINERGIC_NEURON_DIFFERENTIATION	1.92793e-12	-26.9746
GO_METANEPHRIC_NEPHRON_DEVELOPMENT	2.06359e-12	-26.9066
GO_DIENCEPHALON_DEVELOPMENT	2.59883e-12	-26.676
YTAATTAA_LHX3_01	2.59973e-12	-26.6756
PEREZ_TP63_TARGETS	3.19605e-12	-26.4691
GO_SYSTEM_PROCESS	3.27337e-12	-26.4452
GO_CELLULAR_COMPONENT_MORPHOGENESIS	3.60773e-12	-26.3479
GO_TRANSCRIPTION_FACTOR_COMPLEX	4.10014e-12	-26.22
GO_FORELIMB_MORPHOGENESIS	4.77892e-12	-26.0668
GO_CONNECTIVE_TISSUE_DEVELOPMENT	4.97904e-12	-26.0258
YCATTAA_UNKNOWN	5.61465e-12	-25.9056
GO_SPINAL_CORD_MOTOR_NEURON_DIFFERENTIATION	6.21044e-12	-25.8048
GO_NEGATIVE_REGULATION_OF_NERVOUS_SYSTEM_DEVELOPMENT	6.82979e-12	-25.7097
GO_EMBRYONIC_HINDLIMB_MORPHOGENESIS	6.8403e-12	-25.7082
GO_ODONTOGENESIS_OF_DENTIN_CONTAINING_TOOTH	7.06776e-12	-25.6755
GO_EMBRYONIC_HEART_TUBE_DEVELOPMENT	7.06776e-12	-25.6755
YOSHIMURA_MAPK8_TARGETS_UP	7.13145e-12	-25.6665
GO_FOREBRAIN_GENERATION_OF_NEURONS	7.69229e-12	-25.5908
IRF7_01	8.82238e-12	-25.4537
GO_NEGATIVE_REGULATION_OF_CELL_PROLIFERATION	8.9532e-12	-25.439
GO_KIDNEY_MORPHOGENESIS	1.04381e-11	-25.2856
GO_TAXIS	1.04776e-11	-25.2818
GO_POSITIVE_REGULATION_OF_NERVOUS_SYSTEM_DEVELOPMENT	1.19565e-11	-25.1497
GO_MOVEMENT_OF_CELL_OR_SUBCELLULAR_COMPONENT	1.20151e-11	-25.1449
GO_FORMATION_OF_PRIMARY_GERM_LAYER	1.4423e-11	-24.9622
GO_LIMBIC_SYSTEM_DEVELOPMENT	1.62087e-11	-24.8455
GO_PALATE_DEVELOPMENT	1.76341e-11	-24.7612
GO_EMBRYONIC_FORELIMB_MORPHOGENESIS	2.1461e-11	-24.5648
GCANCTGNY_MYOD_Q6	2.24385e-11	-24.5202
GO_GASTRULATION	2.78631e-11	-24.3037
GO_CRANIAL_NERVE_DEVELOPMENT	2.8268e-11	-24.2893
GO_REGULATION_OF_ORGAN_MORPHOGENESIS	2.84606e-11	-24.2825
GO_REGULATION_OF_STEM_CELL_PROLIFERATION	2.9299e-11	-24.2535
GO_SPINAL_CORD_ASSOCIATION_NEURON_DIFFERENTIATION	3.37036e-11	-24.1134
GO_PROTEIN_DIMERIZATION_ACTIVITY	3.59935e-11	-24.0477
HATADA_METHYLATED_IN_LUNG_CANCER_UP	3.61508e-11	-24.0433
GO_MESODERM_MORPHOGENESIS	3.84821e-11	-23.9808
GO_VASCULATURE_DEVELOPMENT	3.93654e-11	-23.9581
GO_BRANCHING_MORPHOGENESIS_OF_AN_EPITHELIAL_TUBE	3.97222e-11	-23.9491
GO_BRANCHING_INVOLVED_IN_URETERIC_BUD_MORPHOGENESIS	4.25421e-11	-23.8805
GO_RESPONSE_TO_LIPID	5.4874e-11	-23.626
CART1_01	6.04126e-11	-23.5298
CRX_Q4	6.77796e-11	-23.4148
GO_CELL_FATE_COMMITMENT_INVOLVED_IN_FORMATION_OF_PRIMARY_GERM_LAYER	7.31842e-11	-23.338
GO_NEURON_PART	8.60368e-11	-23.1762
GO_REGULATION_OF_HORMONE_LEVELS	9.15258e-11	-23.1144
TTGTTT_FOXO4_01	9.29832e-11	-23.0986
OCT1_04	1.05184e-10	-22.9753
PAX4_02	1.36143e-10	-22.7173
GO_TELENCEPHALON_REGIONALIZATION	1.70128e-10	-22.4945
GO_CHROMATIN_BINDING	1.71922e-10	-22.484
TTANTCA_UNKNOWN	1.74634e-10	-22.4683
OCT1_03	1.76759e-10	-22.4562
ZWANG_TRANSIENTLY_UP_BY_2ND_EGF_PULSE_ONLY	1.77158e-10	-22.454
GO_EMBRYONIC_HEART_TUBE_MORPHOGENESIS	1.90212e-10	-22.3829
HFH1_01	2.2579e-10	-22.2114
GO_MORPHOGENESIS_OF_EMBRYONIC_EPITHELIUM	2.62231e-10	-22.0618
AREB6_03	3.13674e-10	-21.8827
GO_NEGATIVE_REGULATION_OF_NEURON_DIFFERENTIATION	3.21222e-10	-21.8589
CTTTGT_LEF1_Q2	3.73265e-10	-21.7087
GO_COLUMNAR_CUBOIDAL_EPITHELIAL_CELL_DIFFERENTIATION	3.77375e-10	-21.6978
GO_SINGLE_ORGANISM_BEHAVIOR	4.00735e-10	-21.6377
GO_REGULATION_OF_MUSCLE_TISSUE_DEVELOPMENT	4.54579e-10	-21.5116
GO_MESODERMAL_CELL_FATE_COMMITMENT	5.30317e-10	-21.3575
IPF1_Q4	6.72465e-10	-21.1201
TST1_01	7.56252e-10	-21.0026
GO_NERVE_DEVELOPMENT	7.75556e-10	-20.9774
GO_CARDIAC_CHAMBER_MORPHOGENESIS	8.40529e-10	-20.897
YNGTTNNNATT_UNKNOWN	9.26155e-10	-20.8
AFP1_Q6	9.95168e-10	-20.7281
GO_POSITIVE_REGULATION_OF_MUSCLE_TISSUE_DEVELOPMENT	1.39822e-09	-20.3881
GO_NEUROLOGICAL_SYSTEM_PROCESS	1.42343e-09	-20.3702
PITX2_Q2	1.43814e-09	-20.3599
NKX61_01	1.70811e-09	-20.1879
POU6F1_01	1.70811e-09	-20.1879
GO_REGULATION_OF_SYSTEM_PROCESS	1.8549e-09	-20.1054
TGGAAA_NFAT_Q4_01	1.90325e-09	-20.0797
MSX1_01	1.95429e-09	-20.0532
PEREZ_TP53_TARGETS	1.98519e-09	-20.0376
GO_OUTFLOW_TRACT_MORPHOGENESIS	2.5323e-09	-19.7941
GO_PANCREAS_DEVELOPMENT	2.76263e-09	-19.7071
GO_VENTRAL_SPINAL_CORD_INTERNEURON_SPECIFICATION	2.80709e-09	-19.6911
TATAAA_TATA_01	3.57274e-09	-19.4499
GO_CELL_MOTILITY	3.68538e-09	-19.4189
GSE36392_EOSINOPHIL_VS_MAC_IL25_TREATED_LUNG_UP	3.97151e-09	-19.3441
WANG_MLL_TARGETS	3.97942e-09	-19.3421
GO_CELLULAR_RESPONSE_TO_LIPID	4.15583e-09	-19.2988
GO_BLOOD_VESSEL_MORPHOGENESIS	4.16699e-09	-19.2961
GO_CARDIAC_CHAMBER_DEVELOPMENT	4.18926e-09	-19.2907
GO_TRANSCRIPTION_FACTOR_BINDING	4.71993e-09	-19.1715
GO_REGULATION_OF_TRANSCRIPTION_INVOLVED_IN_CELL_FATE_COMMITMENT	4.83298e-09	-19.1478
TGACATY_UNKNOWN	5.95269e-09	-18.9394
IRF1_01	6.03971e-09	-18.9249
FREAC3_01	6.03971e-09	-18.9249
FAC1_01	6.18456e-09	-18.9012
GO_CELL_PART_MORPHOGENESIS	6.38561e-09	-18.8692
HNF6_Q6	7.30973e-09	-18.7341
GO_MESODERMAL_CELL_DIFFERENTIATION	7.40354e-09	-18.7213
GATA6_01	7.61068e-09	-18.6937
GO_POSITIVE_REGULATION_OF_NEURON_DIFFERENTIATION	9.199e-09	-18.5042
GO_REGULATION_OF_MORPHOGENESIS_OF_A_BRANCHING_STRUCTURE	9.22678e-09	-18.5012
GO_SPECIFICATION_OF_SYMMETRY	9.25819e-09	-18.4978
MEIS1BHOXA9_01	9.30815e-09	-18.4924
RIZ_ERYTHROID_DIFFERENTIATION_6HR	9.91903e-09	-18.4288
GO_NEURON_PROJECTION	1.04623e-08	-18.3755
GO_PLACENTA_DEVELOPMENT	1.08373e-08	-18.3403
GGATTA_PITX2_Q2	1.11674e-08	-18.3103
GO_NEURAL_TUBE_DEVELOPMENT	1.1849e-08	-18.251
GO_NEURAL_TUBE_PATTERNING	1.18992e-08	-18.2468
YATGNWAAT_OCT_C	1.27406e-08	-18.1785
PIT1_Q6	1.38445e-08	-18.0954
GO_FEEDING_BEHAVIOR	1.38686e-08	-18.0936
GO_CARDIAC_SEPTUM_MORPHOGENESIS	1.39128e-08	-18.0905
REACTOME_NEURONAL_SYSTEM	1.47908e-08	-18.0293
TGACAGNY_MEIS1_01	1.65728e-08	-17.9155
HOLLERN_EMT_BREAST_TUMOR_DN	1.68845e-08	-17.8969
KONDO_PROSTATE_CANCER_HCP_WITH_H3K27ME3	1.68845e-08	-17.8969
GO_REGULATION_OF_EMBRYONIC_DEVELOPMENT	1.74555e-08	-17.8636
GO_DIGESTIVE_TRACT_MORPHOGENESIS	1.88175e-08	-17.7885
GO_REGULATION_OF_CARDIAC_MUSCLE_TISSUE_DEVELOPMENT	1.88175e-08	-17.7885
TANAKA_METHYLATED_IN_ESOPHAGEAL_CARCINOMA	1.93101e-08	-17.7626
GO_COGNITION	1.95614e-08	-17.7497
HFH4_01	2.07806e-08	-17.6892
GO_REGULATION_OF_DEVELOPMENTAL_GROWTH	2.60884e-08	-17.4618
GO_CELL_PROJECTION_ORGANIZATION	2.61399e-08	-17.4598
GO_INNER_EAR_MORPHOGENESIS	2.99326e-08	-17.3243
MIKKELSEN_MEF_ICP_WITH_H3K27ME3	3.35696e-08	-17.2096
RREB1_01	3.96283e-08	-17.0437
POU1F1_Q6	4.09694e-08	-17.0104
GSE6090_UNSTIM_VS_DC_SIGN_STIM_DC_DN	4.33055e-08	-16.955
GO_METAL_ION_TRANSMEMBRANE_TRANSPORTER_ACTIVITY	4.33667e-08	-16.9536
GO_REGULATION_OF_ODONTOGENESIS	4.33699e-08	-16.9535
REACTOME_REGULATION_OF_BETA_CELL_DEVELOPMENT	4.42025e-08	-16.9345
PBX1_01	4.49107e-08	-16.9186
GO_OUTFLOW_TRACT_SEPTUM_MORPHOGENESIS	4.5146e-08	-16.9134
GO_RENAL_VESICLE_DEVELOPMENT	4.5146e-08	-16.9134
MODULE_123	4.96635e-08	-16.818
CCCNNGGGAR_OLF1_01	5.00546e-08	-16.8102
FOXO1_02	5.5929e-08	-16.6992
CDPCR3HD_01	5.61228e-08	-16.6957
AP2_Q3	6.06137e-08	-16.6187
LMO2COM_01	6.06137e-08	-16.6187
GO_CAMERA_TYPE_EYE_MORPHOGENESIS	6.17794e-08	-16.5997
GO_SKELETAL_MUSCLE_ORGAN_DEVELOPMENT	6.18439e-08	-16.5987
GO_SOMATODENDRITIC_COMPARTMENT	6.22125e-08	-16.5927
GO_CARDIAC_MUSCLE_TISSUE_DEVELOPMENT	6.62476e-08	-16.5299
CTTTAAR_UNKNOWN	6.62499e-08	-16.5298
GO_MUSCLE_ORGAN_MORPHOGENESIS	6.64139e-08	-16.5274
GO_TUBE_FORMATION	7.16163e-08	-16.4519
GO_RETINA_DEVELOPMENT_IN_CAMERA_TYPE_EYE	7.16163e-08	-16.4519
GO_EPITHELIAL_CELL_DEVELOPMENT	7.17082e-08	-16.4507
GO_MESENCHYME_MORPHOGENESIS	7.34193e-08	-16.4271
YAATNRNNNYNATT_UNKNOWN	7.35696e-08	-16.425
GO_POSITIVE_REGULATION_OF_STEM_CELL_PROLIFERATION	7.38325e-08	-16.4215
GO_PALLIUM_DEVELOPMENT	7.80105e-08	-16.3664
GO_TRANSCRIPTION_FACTOR_ACTIVITY_RNA_POLYMERASE_II_DISTAL_ENHANCER_SEQUENCE_SPECIFIC_BINDING	8.06645e-08	-16.333
GO_AXIS_SPECIFICATION	8.06645e-08	-16.333
NKX25_02	8.13395e-08	-16.3246
WGTTNNNNNAAA_UNKNOWN	8.22243e-08	-16.3138
TCF1P_Q6	8.96058e-08	-16.2278
CAGCTG_AP4_Q5	9.24058e-08	-16.1971
GO_MESENCHYMAL_TO_EPITHELIAL_TRANSITION	9.28383e-08	-16.1924
GO_MIDDLE_EAR_MORPHOGENESIS	9.30628e-08	-16.19
EVI1_04	9.45402e-08	-16.1742
GO_EPIDERMIS_DEVELOPMENT	9.45402e-08	-16.1742
GO_REGULATION_OF_ORGAN_FORMATION	9.59449e-08	-16.1595
GO_PROXIMAL_DISTAL_PATTERN_FORMATION	9.59449e-08	-16.1595
GO_CRANIAL_SKELETAL_SYSTEM_DEVELOPMENT	9.79223e-08	-16.1391
GO_REGULATION_OF_KIDNEY_DEVELOPMENT	9.79223e-08	-16.1391
CDPCR1_01	1.01813e-07	-16.1001
S8_01	1.02317e-07	-16.0952
TATTATA_MIR374	1.16223e-07	-15.9678
GO_METANEPHRIC_RENAL_VESICLE_MORPHOGENESIS	1.18498e-07	-15.9484
ZHOU_PANCREATIC_BETA_CELL	1.18498e-07	-15.9484
NAKAYAMA_SOFT_TISSUE_TUMORS_PCA1_DN	1.25573e-07	-15.8904
GO_PROTEIN_HETERODIMERIZATION_ACTIVITY	1.32577e-07	-15.8361
GO_INTRINSIC_COMPONENT_OF_PLASMA_MEMBRANE	1.36804e-07	-15.8047
MIKKELSEN_ES_HCP_WITH_H3K27ME3	1.39168e-07	-15.7876
GO_ENDOCRINE_PANCREAS_DEVELOPMENT	1.39168e-07	-15.7876
GO_METANEPHRIC_NEPHRON_MORPHOGENESIS	1.56225e-07	-15.672
REACTOME_GPCR_LIGAND_BINDING	1.6503e-07	-15.6171
GO_SYNAPSE	1.75944e-07	-15.5531
RIZ_ERYTHROID_DIFFERENTIATION_HBZ	1.88579e-07	-15.4837
GO_REGULATION_OF_HORMONE_SECRETION	1.90192e-07	-15.4752
GO_REGULATION_OF_MESENCHYMAL_CELL_PROLIFERATION	1.95523e-07	-15.4476
GATA1_02	2.09908e-07	-15.3766
CACCCBINDINGFACTOR_Q6	2.28229e-07	-15.2929
GO_CARDIOCYTE_DIFFERENTIATION	2.31768e-07	-15.2775
GO_MODULATION_OF_SYNAPTIC_TRANSMISSION	2.32554e-07	-15.2741
GO_CELLULAR_RESPONSE_TO_ORGANIC_SUBSTANCE	2.35492e-07	-15.2616
GO_METANEPHROS_MORPHOGENESIS	2.45375e-07	-15.2205
GO_PITUITARY_GLAND_DEVELOPMENT	2.53045e-07	-15.1897
GO_AUTONOMIC_NERVOUS_SYSTEM_DEVELOPMENT	2.53045e-07	-15.1897
GO_CEREBRAL_CORTEX_NEURON_DIFFERENTIATION	2.53614e-07	-15.1875
GO_MIDBRAIN_DEVELOPMENT	2.59833e-07	-15.1632
GO_REGULATION_OF_MESENCHYMAL_CELL_APOPTOTIC_PROCESS	2.73082e-07	-15.1135
GO_FOREBRAIN_NEURON_FATE_COMMITMENT	2.73082e-07	-15.1135
FXR_Q3	2.73365e-07	-15.1125
EN1_01	2.73365e-07	-15.1125
GO_LEARNING	2.78643e-07	-15.0933
GO_NEGATIVE_REGULATION_OF_KIDNEY_DEVELOPMENT	3.23014e-07	-14.9456
GO_EMBRYONIC_DIGESTIVE_TRACT_MORPHOGENESIS	3.23014e-07	-14.9456
GO_SIGNAL_TRANSDUCTION_INVOLVED_IN_REGULATION_OF_GENE_EXPRESSION	3.23014e-07	-14.9456
GO_KIDNEY_MESENCHYME_DEVELOPMENT	3.23014e-07	-14.9456
AAAYWAACM_HFH4_01	3.38165e-07	-14.8997
GO_REGULATION_OF_TRANSCRIPTION_REGULATORY_REGION_DNA_BINDING	3.77376e-07	-14.79
GO_CELL_BODY	3.81017e-07	-14.7804
GO_CRANIAL_NERVE_MORPHOGENESIS	3.9969e-07	-14.7326
GO_CELLULAR_RESPONSE_TO_RETINOIC_ACID	4.04886e-07	-14.7197
HNF3B_01	4.11899e-07	-14.7025
TGTTTGY_HNF3_Q6	4.17857e-07	-14.6881
GO_SEGMENTATION	4.38331e-07	-14.6403
PBX1_02	4.6419e-07	-14.583
GO_REGULATION_OF_MEMBRANE_POTENTIAL	4.83466e-07	-14.5423
GO_REGULATION_OF_STEM_CELL_DIFFERENTIATION	5.00545e-07	-14.5076
GO_LOCOMOTORY_BEHAVIOR	5.05707e-07	-14.4973
GO_REGULATION_OF_NEURAL_PRECURSOR_CELL_PROLIFERATION	5.13187e-07	-14.4826
GO_CENTRAL_NERVOUS_SYSTEM_NEURON_DEVELOPMENT	5.13187e-07	-14.4826
GO_GLANDULAR_EPITHELIAL_CELL_DIFFERENTIATION	5.1486e-07	-14.4794
BRN2_01	5.18008e-07	-14.4733
GO_EYE_MORPHOGENESIS	5.45314e-07	-14.4219
GO_NEPHRON_TUBULE_FORMATION	5.58003e-07	-14.3989
GO_SPINAL_CORD_MOTOR_NEURON_CELL_FATE_SPECIFICATION	5.68156e-07	-14.3809
GO_PERIPHERAL_NERVOUS_SYSTEM_NEURON_DIFFERENTIATION	5.68156e-07	-14.3809
GO_EMBRYONIC_CRANIAL_SKELETON_MORPHOGENESIS	5.79506e-07	-14.3611
GO_NEGATIVE_REGULATION_OF_CELL_DEATH	5.94158e-07	-14.3361
FOX_Q2	6.16892e-07	-14.2986
GO_ADULT_BEHAVIOR	6.20934e-07	-14.292
GO_NEGATIVE_REGULATION_OF_RESPONSE_TO_STIMULUS	6.45817e-07	-14.2528
GO_MONOVALENT_INORGANIC_CATION_TRANSMEMBRANE_TRANSPORTER_ACTIVITY	6.51358e-07	-14.2442
GO_INORGANIC_CATION_TRANSMEMBRANE_TRANSPORTER_ACTIVITY	6.9438e-07	-14.1802
GO_CARDIAC_SEPTUM_DEVELOPMENT	6.95791e-07	-14.1782
LFA1_Q6	7.50401e-07	-14.1027
NABA_SECRETED_FACTORS	7.54343e-07	-14.0974
GO_RESPONSE_TO_ENDOGENOUS_STIMULUS	7.65877e-07	-14.0822
GO_RESPIRATORY_SYSTEM_DEVELOPMENT	7.70748e-07	-14.0759
GO_RESPONSE_TO_EXTERNAL_STIMULUS	7.8261e-07	-14.0606
GO_POSITIVE_REGULATION_OF_CELL_COMMUNICATION	8.17638e-07	-14.0168
FOXM1_01	8.21946e-07	-14.0116
GO_RESPONSE_TO_RETINOIC_ACID	8.25143e-07	-14.0077
NCX_01	8.2828e-07	-14.0039
GO_REGULATION_OF_NEURON_PROJECTION_DEVELOPMENT	8.68305e-07	-13.9567
E12_Q6	9.14314e-07	-13.9051
GO_THYROID_GLAND_DEVELOPMENT	9.19577e-07	-13.8994
KEGG_MATURITY_ONSET_DIABETES_OF_THE_YOUNG	9.19577e-07	-13.8994
GO_ENTEROENDOCRINE_CELL_DIFFERENTIATION	9.25017e-07	-13.8935
GO_REPRODUCTION	9.51976e-07	-13.8647
PEREZ_TP53_AND_TP63_TARGETS	9.57569e-07	-13.8589
GSE23321_CD8_STEM_CELL_MEMORY_VS_CENTRAL_MEMORY_CD8_TCELL_UP	9.57569e-07	-13.8589
GO_CATION_CHANNEL_ACTIVITY	9.63109e-07	-13.8531
CDP_01	9.82681e-07	-13.833
GATA1_03	9.84319e-07	-13.8313
GO_NEUROPEPTIDE_SIGNALING_PATHWAY	9.94011e-07	-13.8215
GO_NEUROMUSCULAR_PROCESS	9.94011e-07	-13.8215
YATTNATC_UNKNOWN	1.01411e-06	-13.8015
GO_E_BOX_BINDING	1.02018e-06	-13.7955
GO_SYNAPTIC_SIGNALING	1.0352e-06	-13.7809
CDX2_Q5	1.07617e-06	-13.7421
OCT1_Q6	1.08724e-06	-13.7319
DAWSON_METHYLATED_IN_LYMPHOMA_TCL1	1.11806e-06	-13.7039
TTANWNANTGGM_UNKNOWN	1.11806e-06	-13.7039
E2A_Q2	1.15001e-06	-13.6757
AREB6_04	1.17589e-06	-13.6535
GO_POSITIVE_REGULATION_OF_KIDNEY_DEVELOPMENT	1.22679e-06	-13.6111
OCT1_B	1.28998e-06	-13.5609
GSE23114_WT_VS_SLE2C1_MOUSE_PERITONEAL_CAVITY_B1A_BCELL_DN	1.29761e-06	-13.555
GSE7568_CTRL_VS_24H_TGFB_TREATED_MACROPHAGES_WITH_IL4_AND_DEXAMETHASONE_DN	1.30215e-06	-13.5515
E2F3_UP.V1_UP	1.31389e-06	-13.5425
GO_REGULATION_OF_MESONEPHROS_DEVELOPMENT	1.34923e-06	-13.516
TFIII_Q6	1.39687e-06	-13.4813
CAGGTA_AREB6_01	1.41141e-06	-13.4709
FOXD3_01	1.4402e-06	-13.4507
AREB6_02	1.52849e-06	-13.3912
GO_GLAND_MORPHOGENESIS	1.57826e-06	-13.3592
GO_MUSCLE_CELL_DIFFERENTIATION	1.64957e-06	-13.315
GO_CARDIAC_CELL_FATE_COMMITMENT	1.65792e-06	-13.3099
GCCNNNWTAAR_UNKNOWN	1.67067e-06	-13.3023
GO_EMBRYONIC_DIGIT_MORPHOGENESIS	1.71457e-06	-13.2764
GO_REGULATION_OF_GLIAL_CELL_DIFFERENTIATION	1.71457e-06	-13.2764
GO_BONE_MORPHOGENESIS	1.85898e-06	-13.1955
GO_ORGAN_FORMATION	1.90718e-06	-13.1699
MEIS1AHOXA9_01	1.95734e-06	-13.1439
GO_EPITHELIAL_CELL_FATE_COMMITMENT	1.9647e-06	-13.1402
GO_GABAERGIC_NEURON_DIFFERENTIATION	1.9647e-06	-13.1402
GO_MUSCLE_CELL_FATE_COMMITMENT	1.9647e-06	-13.1402
GO_GENITALIA_DEVELOPMENT	2.08808e-06	-13.0793
GO_SYNAPSE_PART	2.10596e-06	-13.0707
GO_REGULATION_OF_HEART_CONTRACTION	2.1138e-06	-13.067
SPZ1_01	2.1138e-06	-13.067
GO_REGULATION_OF_GROWTH	2.15877e-06	-13.046
STTTCRNTTT_IRF_Q6	2.19995e-06	-13.0271
GO_REGULATION_OF_GLIOGENESIS	2.21957e-06	-13.0182
GO_RESPONSE_TO_OXYGEN_CONTAINING_COMPOUND	2.25066e-06	-13.0043
GO_ARTERY_MORPHOGENESIS	2.48102e-06	-12.9068
GO_REGULATION_OF_CELL_MORPHOGENESIS_INVOLVED_IN_DIFFERENTIATION	2.493e-06	-12.902
AHRARNT_01	2.50588e-06	-12.8969
GO_GLIAL_CELL_DIFFERENTIATION	2.50588e-06	-12.8969
MODULE_100	2.54334e-06	-12.882
E2F1_Q3_01	2.55331e-06	-12.8781
MTF1_Q4	2.55331e-06	-12.8781
GO_ADULT_LOCOMOTORY_BEHAVIOR	2.60783e-06	-12.857
GSE16450_CTRL_VS_IFNA_12H_STIM_MATURE_NEURON_CELL_LINE_UP	2.68712e-06	-12.827
ESC_V6.5_UP_LATE.V1_UP	2.68712e-06	-12.827
HANN_RESISTANCE_TO_BCL2_INHIBITOR_DN	2.69021e-06	-12.8259
GO_CARDIAC_ATRIUM_DEVELOPMENT	2.74508e-06	-12.8057
GO_PERIKARYON	2.83498e-06	-12.7735
SRY_01	2.95936e-06	-12.7305
GO_SKIN_DEVELOPMENT	2.96599e-06	-12.7283
GO_PRESYNAPSE	3.07521e-06	-12.6921
GO_POSITIVE_REGULATION_OF_MOLECULAR_FUNCTION	3.0791e-06	-12.6909
GO_REGULATION_OF_BLOOD_CIRCULATION	3.1785e-06	-12.6591
GO_SEX_DIFFERENTIATION	3.17922e-06	-12.6589
MEF2_02	3.24011e-06	-12.6399
TCF4_Q5	3.29205e-06	-12.624
GO_CATION_TRANSMEMBRANE_TRANSPORTER_ACTIVITY	3.39525e-06	-12.5931
GO_OLFACTORY_LOBE_DEVELOPMENT	3.40045e-06	-12.5916
KANG_GLIS3_TARGETS	3.40045e-06	-12.5916
GO_REGULATION_OF_RESPIRATORY_GASEOUS_EXCHANGE	3.46004e-06	-12.5742
CAATGCA_MIR33	3.51065e-06	-12.5597
GO_ADENYLATE_CYCLASE_ACTIVATING_G_PROTEIN_COUPLED_RECEPTOR_SIGNALING_PATHWAY	3.51251e-06	-12.5592
GO_ASSOCIATIVE_LEARNING	3.51251e-06	-12.5592
OCT1_01	3.53004e-06	-12.5542
PAX_Q6	3.58262e-06	-12.5394
GO_POSITIVE_REGULATION_OF_CARDIAC_MUSCLE_TISSUE_DEVELOPMENT	3.81875e-06	-12.4756
GO_REGULATION_OF_CARDIAC_MUSCLE_CELL_PROLIFERATION	3.81875e-06	-12.4756
MODULE_234	3.83107e-06	-12.4724
KOHOUTEK_CCNT2_TARGETS	3.83107e-06	-12.4724
MODULE_66	3.89496e-06	-12.4558
GO_DEVELOPMENTAL_MATURATION	3.96877e-06	-12.4371
GO_REGULATION_OF_DNA_BINDING	4.0712e-06	-12.4116
FOXJ2_01	4.10835e-06	-12.4025
TAAYNRNNTCC_UNKNOWN	4.17528e-06	-12.3863
GO_SENSORY_PERCEPTION_OF_PAIN	4.17828e-06	-12.3856
MYOD_Q6_01	4.22902e-06	-12.3735
GO_EMBRYONIC_PLACENTA_DEVELOPMENT	4.24001e-06	-12.3709
GO_RESPONSE_TO_GROWTH_FACTOR	4.25114e-06	-12.3683
GO_RNA_POLYMERASE_II_TRANSCRIPTION_FACTOR_BINDING	4.30574e-06	-12.3556
GO_AMEBOIDAL_TYPE_CELL_MIGRATION	4.62568e-06	-12.2839
GO_BONE_DEVELOPMENT	4.62568e-06	-12.2839
GO_DEVELOPMENTAL_GROWTH	4.65454e-06	-12.2777
GATA1_05	4.69368e-06	-12.2693
WTTGKCTG_UNKNOWN	4.73015e-06	-12.2616
REACTOME_CLASS_B_2_SECRETIN_FAMILY_RECEPTORS	4.95854e-06	-12.2144
GO_REGULATION_OF_PEPTIDE_SECRETION	4.96707e-06	-12.2127
GO_PROSTATE_GLAND_MORPHOGENESIS	5.09223e-06	-12.1878
GO_REGULATION_OF_METANEPHROS_DEVELOPMENT	5.09223e-06	-12.1878
GO_POSITIVE_REGULATION_OF_EMBRYONIC_DEVELOPMENT	5.23394e-06	-12.1603
TGCCAAR_NF1_Q6	5.23942e-06	-12.1593
MMEF2_Q6	5.25661e-06	-12.156
GO_VOLTAGE_GATED_ION_CHANNEL_ACTIVITY	5.27214e-06	-12.1531
GO_GROWTH	5.39842e-06	-12.1294
GO_PHARYNGEAL_SYSTEM_DEVELOPMENT	5.47605e-06	-12.1151
GO_PARASYMPATHETIC_NERVOUS_SYSTEM_DEVELOPMENT	5.47605e-06	-12.1151
GO_POSITIVE_REGULATION_OF_DEVELOPMENTAL_GROWTH	5.72894e-06	-12.07
MODULE_41	5.89138e-06	-12.042
GO_REGULATION_OF_TRANSMEMBRANE_RECEPTOR_PROTEIN_SERINE_THREONINE_KINASE_SIGNALING_PATHWAY	5.94246e-06	-12.0334
GO_NEGATIVE_REGULATION_OF_CELL_COMMUNICATION	6.06008e-06	-12.0138
CAHOY_NEURONAL	6.26531e-06	-11.9805
GO_CIRCULATORY_SYSTEM_PROCESS	6.31005e-06	-11.9734
GO_REGULATION_OF_EPITHELIAL_CELL_DIFFERENTIATION	6.33468e-06	-11.9695
RTAAACA_FREAC2_01	6.35097e-06	-11.9669
TATA_C	6.35464e-06	-11.9663
GCAAAAA_MIR129	6.68855e-06	-11.9151
GO_ROSTROCAUDAL_NEURAL_TUBE_PATTERNING	6.73737e-06	-11.9078
GO_CLATHRIN_SCULPTED_VESICLE	6.73737e-06	-11.9078
CRX_DN.V1_DN	6.79494e-06	-11.8993
GO_TRANSCRIPTION_FACTOR_ACTIVITY_PROTEIN_BINDING	6.82732e-06	-11.8946
ZIC3_01	6.86327e-06	-11.8893
LEF1_Q6	6.86327e-06	-11.8893
GO_ANTERIOR_POSTERIOR_AXIS_SPECIFICATION	6.88472e-06	-11.8862
GO_ARTERY_DEVELOPMENT	6.89812e-06	-11.8843
GO_NEURAL_CREST_CELL_DIFFERENTIATION	6.89812e-06	-11.8843
RP58_01	6.95459e-06	-11.8761
KEGG_HEDGEHOG_SIGNALING_PATHWAY	7.06339e-06	-11.8606
GO_POSITIVE_REGULATION_OF_GLIAL_CELL_DIFFERENTIATION	7.07591e-06	-11.8588
RIZ_ERYTHROID_DIFFERENTIATION_HEMGN	7.07591e-06	-11.8588
OCT1_06	7.42596e-06	-11.8105
GO_POSITIVE_REGULATION_OF_NEURAL_PRECURSOR_CELL_PROLIFERATION	7.50326e-06	-11.8002
P53_02	7.62183e-06	-11.7845
GO_ADENYLATE_CYCLASE_MODULATING_G_PROTEIN_COUPLED_RECEPTOR_SIGNALING_PATHWAY	7.83498e-06	-11.7569
GO_REGULATION_OF_CELL_DEATH	8.01442e-06	-11.7343
MZF1_01	8.40423e-06	-11.6868
SCHAEFFER_PROSTATE_DEVELOPMENT_48HR_UP	8.77637e-06	-11.6434
GO_REGULATION_OF_ION_TRANSPORT	9.12553e-06	-11.6044
GO_RECEPTOR_BINDING	9.18655e-06	-11.5978
GO_GLIOGENESIS	9.30861e-06	-11.5846
GO_ENDOCARDIAL_CUSHION_DEVELOPMENT	9.44554e-06	-11.57
GO_REGULATION_OF_GASTRULATION	9.44554e-06	-11.57
GO_EMBRYONIC_DIGESTIVE_TRACT_DEVELOPMENT	9.44554e-06	-11.57
REACTOME_POTASSIUM_CHANNELS	9.46131e-06	-11.5683
SREBP1_Q6	9.69338e-06	-11.5441
HEN1_01	9.7299e-06	-11.5403
NABA_MATRISOME	1.00041e-05	-11.5125
TTF1_Q6	1.0124e-05	-11.5006
GO_G_PROTEIN_COUPLED_RECEPTOR_SIGNALING_PATHWAY_COUPLED_TO_CYCLIC_NUCLEOTIDE_SECOND_MESSENGER	1.02476e-05	-11.4885
GO_POSITIVE_REGULATION_OF_SKELETAL_MUSCLE_TISSUE_DEVELOPMENT	1.0349e-05	-11.4786
GO_NEUROTRANSMITTER_TRANSPORTER_ACTIVITY	1.0349e-05	-11.4786
GO_CHONDROCYTE_DIFFERENTIATION	1.0367e-05	-11.4769
GO_REGULATION_OF_EPITHELIAL_CELL_PROLIFERATION	1.06075e-05	-11.454
GSE37605_TREG_VS_TCONV_C57BL6_FOXP3_IRES_GFP_UP	1.07038e-05	-11.4449
GO_METENCEPHALON_DEVELOPMENT	1.08116e-05	-11.4349
GO_REGULATION_OF_ADENYLATE_CYCLASE_ACTIVITY	1.11452e-05	-11.4045
AP4_Q6_01	1.13468e-05	-11.3866
MZF1_02	1.1663e-05	-11.3591
SMAD3_Q6	1.1663e-05	-11.3591
AREB6_01	1.17844e-05	-11.3487
SMTTTTGT_UNKNOWN	1.20151e-05	-11.3293
IRF1_Q6	1.22663e-05	-11.3087
YTATTTTNR_MEF2_02	1.22762e-05	-11.3078
GSE16385_UNTREATED_VS_12H_ROSIGLITAZONE_TREATED_MACROPHAGE_UP	1.32582e-05	-11.2309
GO_NEUROTRANSMITTER_TRANSPORT	1.32582e-05	-11.2309
MODULE_137	1.45147e-05	-11.1403
GO_REGULATION_OF_SEQUENCE_SPECIFIC_DNA_BINDING_TRANSCRIPTION_FACTOR_ACTIVITY	1.46538e-05	-11.1308
MCBRYAN_PUBERTAL_BREAST_4_5WK_UP	1.47437e-05	-11.1247
GO_STEM_CELL_PROLIFERATION	1.495e-05	-11.1108
GO_TRANSCRIPTIONAL_REPRESSOR_ACTIVITY_RNA_POLYMERASE_II_TRANSCRIPTION_FACTOR_BINDING	1.49961e-05	-11.1077
GO_PROTEINACEOUS_EXTRACELLULAR_MATRIX	1.51412e-05	-11.0981
GO_REGULATION_OF_HEART_GROWTH	1.53234e-05	-11.0861
GO_POSITIVE_REGULATION_OF_HORMONE_SECRETION	1.54191e-05	-11.0799
CREBP1_Q2	1.54465e-05	-11.0781
GNCF_01	1.54929e-05	-11.0751
GO_ENDODERM_DEVELOPMENT	1.54929e-05	-11.0751
MODULE_112	1.58712e-05	-11.051
GO_ENHANCER_BINDING	1.58757e-05	-11.0507
GO_NEURAL_CREST_CELL_MIGRATION	1.59145e-05	-11.0483
LMO2COM_02	1.6033e-05	-11.0409
GO_NEURON_PROJECTION_TERMINUS	1.61956e-05	-11.0308
GO_CELL_DIFFERENTIATION_INVOLVED_IN_KIDNEY_DEVELOPMENT	1.62607e-05	-11.0268
NKX22_01	1.63569e-05	-11.0209
SATO_SILENCED_BY_METHYLATION_IN_PANCREATIC_CANCER_1	1.71674e-05	-10.9725
KEGG_NEUROACTIVE_LIGAND_RECEPTOR_INTERACTION	1.85536e-05	-10.8948
RRAGTTGT_UNKNOWN	1.87337e-05	-10.8852
GO_PASSIVE_TRANSMEMBRANE_TRANSPORTER_ACTIVITY	1.88144e-05	-10.8809
GO_METANEPHRIC_EPITHELIUM_DEVELOPMENT	1.93358e-05	-10.8536
GO_POSITIVE_REGULATION_OF_MESENCHYMAL_CELL_PROLIFERATION	1.95731e-05	-10.8414
HNF3_Q6	1.96065e-05	-10.8396
PAX4_04	1.97206e-05	-10.8338
GO_POTASSIUM_ION_TRANSPORT	1.98118e-05	-10.8292
GO_REGULATION_OF_HEART_RATE	2.00781e-05	-10.8159
GO_VASCULAR_ENDOTHELIAL_GROWTH_FACTOR_SIGNALING_PATHWAY	2.02258e-05	-10.8086
GO_POSITIVE_REGULATION_OF_METANEPHROS_DEVELOPMENT	2.02258e-05	-10.8086
LEE_NEURAL_CREST_STEM_CELL_UP	2.02557e-05	-10.8071
GO_NEGATIVE_REGULATION_OF_NEURON_DEATH	2.08609e-05	-10.7776
GO_REGULATION_OF_NOTCH_SIGNALING_PATHWAY	2.12103e-05	-10.761
GO_REGULATION_OF_ORGAN_GROWTH	2.12629e-05	-10.7585
GATA1_04	2.18404e-05	-10.7318
P300_01	2.18404e-05	-10.7318
GO_DENDRITE	2.23357e-05	-10.7093
YAUCH_HEDGEHOG_SIGNALING_PARACRINE_DN	2.2446e-05	-10.7044
GO_CATION_TRANSPORT	2.25187e-05	-10.7012
GO_CARDIAC_MUSCLE_TISSUE_MORPHOGENESIS	2.34205e-05	-10.6619
TAL1ALPHAE47_01	2.35624e-05	-10.6559
CDC5_01	2.35624e-05	-10.6559
GO_VENTRICULAR_CARDIAC_MUSCLE_TISSUE_DEVELOPMENT	2.3773e-05	-10.647
MARTORIATI_MDM4_TARGETS_NEUROEPITHELIUM_DN	2.40723e-05	-10.6344
GO_HIPPOCAMPUS_DEVELOPMENT	2.47965e-05	-10.6048
VDR_Q6	2.59725e-05	-10.5585
PLASARI_TGFB1_SIGNALING_VIA_NFIC_10HR_DN	2.63043e-05	-10.5458
GO_REGULATION_OF_OLIGODENDROCYTE_DIFFERENTIATION	2.63043e-05	-10.5458
T3R_Q6	2.73801e-05	-10.5057
GO_SYMPATHETIC_NERVOUS_SYSTEM_DEVELOPMENT	2.78566e-05	-10.4884
GO_SODIUM_ION_TRANSMEMBRANE_TRANSPORTER_ACTIVITY	2.78671e-05	-10.4881
GO_REGULATION_OF_BMP_SIGNALING_PATHWAY	2.88333e-05	-10.454
VDR_Q3	2.95812e-05	-10.4284
GATAAGR_GATA_C	3.00103e-05	-10.414
GATA_Q6	3.04175e-05	-10.4005
GO_IN_UTERO_EMBRYONIC_DEVELOPMENT	3.08928e-05	-10.385
POU3F2_02	3.22081e-05	-10.3433
OCT1_Q5_01	3.22081e-05	-10.3433
GO_NEPHRIC_DUCT_DEVELOPMENT	3.23999e-05	-10.3374
GO_MORPHOGENESIS_OF_AN_EPITHELIAL_FOLD	3.23999e-05	-10.3374
GO_REGULATION_OF_CELL_PROJECTION_ORGANIZATION	3.26365e-05	-10.3301
LEF1_UP.V1_UP	3.31336e-05	-10.315
GO_RAS_GUANYL_NUCLEOTIDE_EXCHANGE_FACTOR_ACTIVITY	3.33242e-05	-10.3092
GO_REGULATION_OF_CELLULAR_RESPONSE_TO_GROWTH_FACTOR_STIMULUS	3.33242e-05	-10.3092
FOXO4_01	3.33242e-05	-10.3092
GO_SENSORY_PERCEPTION_OF_MECHANICAL_STIMULUS	3.34886e-05	-10.3043
GO_EPITHELIAL_TO_MESENCHYMAL_TRANSITION	3.38076e-05	-10.2948
KEGG_PATHWAYS_IN_CANCER	3.3927e-05	-10.2913
GO_POSITIVE_REGULATION_OF_ORGAN_GROWTH	3.40709e-05	-10.2871
WWTAAGGC_UNKNOWN	3.43239e-05	-10.2797
MODULE_497	3.48702e-05	-10.2639
GO_CELLULAR_RESPONSE_TO_VASCULAR_ENDOTHELIAL_GROWTH_FACTOR_STIMULUS	3.48702e-05	-10.2639
GO_REGULATION_OF_HEART_MORPHOGENESIS	3.48702e-05	-10.2639
RSRFC4_01	3.59359e-05	-10.2338
GSE21033_CTRL_VS_POLYIC_STIM_DC_1H_UP	3.59535e-05	-10.2333
GRESHOCK_CANCER_COPY_NUMBER_UP	3.72965e-05	-10.1966
MORF_FLT1	3.82072e-05	-10.1725
MODULE_176	3.87305e-05	-10.1589
GO_REGULATION_OF_VASCULATURE_DEVELOPMENT	3.87305e-05	-10.1589
GO_ANGIOGENESIS	3.91337e-05	-10.1485
GO_ENDOCARDIAL_CUSHION_MORPHOGENESIS	3.92417e-05	-10.1458
GO_AORTA_MORPHOGENESIS	3.92417e-05	-10.1458
CEBP_01	3.97674e-05	-10.1325
MYCMAX_B	3.97674e-05	-10.1325
GO_EMBRYONIC_PATTERN_SPECIFICATION	4.0345e-05	-10.118
OCT1_07	4.06464e-05	-10.1106
GATA3_01	4.17194e-05	-10.0845
TGATTTRY_GFI1_01	4.23854e-05	-10.0687
NFKAPPAB_01	4.24217e-05	-10.0678
PAX4_03	4.24217e-05	-10.0678
GO_CELLULAR_RESPONSE_TO_ENDOGENOUS_STIMULUS	4.2869e-05	-10.0574
GO_CELLULAR_RESPONSE_TO_STEROID_HORMONE_STIMULUS	4.36827e-05	-10.0386
GO_REGULATION_OF_TRANSPORT	4.38059e-05	-10.0357
GO_CORE_PROMOTER_BINDING	4.47118e-05	-10.0153
GO_NEGATIVE_REGULATION_OF_GROWTH	4.49142e-05	-10.0108
GO_MULTICELLULAR_ORGANISMAL_RESPONSE_TO_STRESS	4.76938e-05	-9.95071
HNF1_C	4.83274e-05	-9.93751
OCT1_02	4.897e-05	-9.9243
GO_DORSAL_VENTRAL_NEURAL_TUBE_PATTERNING	4.98273e-05	-9.90695
GO_NEGATIVE_REGULATION_OF_STEM_CELL_PROLIFERATION	4.98273e-05	-9.90695
GSE19825_NAIVE_VS_DAY3_EFF_CD8_TCELL_UP	5.02581e-05	-9.89834
GO_REGULATION_OF_SECRETION	5.09147e-05	-9.88536
GO_POSITIVE_REGULATION_OF_CELL_DIVISION	5.24905e-05	-9.85488
GO_GLOMERULUS_DEVELOPMENT	5.30549e-05	-9.84418
GO_ACTIVATION_OF_ADENYLATE_CYCLASE_ACTIVITY	5.344e-05	-9.83695
WTGAAAT_UNKNOWN	5.3496e-05	-9.8359
GSE27670_CTRL_VS_BLIMP1_TRANSDUCED_GC_BCELL_UP	5.45082e-05	-9.81716
CIZ_01	5.47978e-05	-9.81186
NFAT_Q6	5.58615e-05	-9.79264
GO_CEREBRAL_CORTEX_DEVELOPMENT	5.622e-05	-9.78624
GR_Q6	5.62267e-05	-9.78612
GO_STEROID_HORMONE_RECEPTOR_ACTIVITY	5.67359e-05	-9.7771
ACAWYAAAG_UNKNOWN	5.87431e-05	-9.74234
GO_RESPONSE_TO_BMP	5.87431e-05	-9.74234
GO_HEART_VALVE_DEVELOPMENT	5.90631e-05	-9.7369
GO_REGULATION_OF_PEPTIDE_TRANSPORT	6.02556e-05	-9.71691
GO_GATED_CHANNEL_ACTIVITY	6.06782e-05	-9.70993
GO_SECRETION	6.09193e-05	-9.70596
GO_CARDIAC_VENTRICLE_DEVELOPMENT	6.3163e-05	-9.66979
GO_VISUAL_BEHAVIOR	6.39437e-05	-9.65751
GSE26488_WT_VS_HDAC7_DELTAP_TG_OT2_THYMOCYTE_WITH_PEPTIDE_INJECTION_UP	6.39838e-05	-9.65688
GATA4_Q3	6.44337e-05	-9.64987
TAL1BETAE47_01	6.44337e-05	-9.64987
GSE9960_HEALTHY_VS_GRAM_NEG_AND_POS_SEPSIS_PBMC_UP	6.48275e-05	-9.64378
HALLMARK_PANCREAS_BETA_CELLS	6.61691e-05	-9.6233
GO_POSITIVE_REGULATION_OF_BLOOD_CIRCULATION	6.65371e-05	-9.61775
BHAT_ESR1_TARGETS_NOT_VIA_AKT1_UP	6.6698e-05	-9.61534
MAF_Q6	6.91003e-05	-9.57995
OSF2_Q6	6.91003e-05	-9.57995
OCT1_05	6.91471e-05	-9.57927
GO_REGULATION_OF_TRANSMEMBRANE_TRANSPORT	6.9911e-05	-9.56829
GO_SIGNAL_RELEASE	7.1653e-05	-9.54368
GSE13522_WT_VS_IFNG_KO_SKIN_UP	7.22312e-05	-9.53564
CRX_NRL_DN.V1_DN	7.22312e-05	-9.53564
GO_FEMALE_SEX_DIFFERENTIATION	7.22312e-05	-9.53564
EGR_Q6	7.30045e-05	-9.52499
GO_HYPOTHALAMUS_DEVELOPMENT	7.34735e-05	-9.51859
GO_EMBRYONIC_CAMERA_TYPE_EYE_MORPHOGENESIS	7.34735e-05	-9.51859
GO_G_PROTEIN_COUPLED_RECEPTOR_BINDING	7.39453e-05	-9.51219
REACTOME_NA_CL_DEPENDENT_NEUROTRANSMITTER_TRANSPORTERS	7.4019e-05	-9.51119
GO_GLANDULAR_EPITHELIAL_CELL_DEVELOPMENT	7.4019e-05	-9.51119
GO_SEGMENT_SPECIFICATION	7.4019e-05	-9.51119
GO_NEGATIVE_REGULATION_OF_TRANSCRIPTION_REGULATORY_REGION_DNA_BINDING	7.4019e-05	-9.51119
GO_PROSTATE_GLANDULAR_ACINUS_DEVELOPMENT	7.42273e-05	-9.50838
GO_CHEMICAL_HOMEOSTASIS	7.54118e-05	-9.49255
GO_SKELETAL_MUSCLE_CELL_DIFFERENTIATION	7.66753e-05	-9.47593
GO_ENDODERM_FORMATION	7.66753e-05	-9.47593
GO_POSITIVE_REGULATION_OF_OSSIFICATION	7.69048e-05	-9.47294
ESC_J1_UP_LATE.V1_UP	7.70243e-05	-9.47139
YRCCAKNNGNCGC_UNKNOWN	7.85363e-05	-9.45195
EFC_Q6	7.90928e-05	-9.44489
GO_AORTA_DEVELOPMENT	8.13558e-05	-9.41668
FREAC2_01	8.51972e-05	-9.37054
HNF3ALPHA_Q6	8.74513e-05	-9.34443
GO_AXON	8.74964e-05	-9.34391
GO_POSITIVE_REGULATION_OF_RESPONSE_TO_STIMULUS	8.77491e-05	-9.34103
GO_GUANYL_NUCLEOTIDE_EXCHANGE_FACTOR_ACTIVITY	8.87254e-05	-9.32996
GSE29618_PRE_VS_DAY7_POST_TIV_FLU_VACCINE_BCELL_UP	9.04807e-05	-9.31037
GSE40666_STAT1_KO_VS_STAT4_KO_CD8_TCELL_DN	9.09187e-05	-9.30554
GO_POSITIVE_REGULATION_OF_SEQUENCE_SPECIFIC_DNA_BINDING_TRANSCRIPTION_FACTOR_ACTIVITY	9.1164e-05	-9.30285
GO_NEUROEPITHELIAL_CELL_DIFFERENTIATION	9.18891e-05	-9.29493
GO_EMBRYONIC_EYE_MORPHOGENESIS	9.58075e-05	-9.25317
GO_NEGATIVE_REGULATION_OF_IMMUNE_SYSTEM_PROCESS	9.62723e-05	-9.24833
MORF_TNFRSF25	9.65178e-05	-9.24578
GO_SYNAPTIC_MEMBRANE	9.65178e-05	-9.24578
GO_POTASSIUM_CHANNEL_ACTIVITY	9.87801e-05	-9.22261
NKX25_01	9.87801e-05	-9.22261
GO_INORGANIC_ION_TRANSMEMBRANE_TRANSPORT	9.89819e-05	-9.22057
GO_MULTI_ORGANISM_BEHAVIOR	9.8998e-05	-9.22041
GO_EPITHELIAL_CELL_MORPHOGENESIS	9.93646e-05	-9.21671
GO_NEGATIVE_REGULATION_OF_STEM_CELL_DIFFERENTIATION	9.93646e-05	-9.21671
GO_PHOSPHOLIPASE_C_ACTIVATING_G_PROTEIN_COUPLED_RECEPTOR_SIGNALING_PATHWAY	9.95834e-05	-9.21451
GO_HORMONE_MEDIATED_SIGNALING_PATHWAY	0.000100991	-9.20048
GO_AXON_PART	0.000104094	-9.17022
FOXO4_02	0.000104501	-9.16631
ZF5_01	0.000104916	-9.16235
TITF1_Q3	0.000104916	-9.16235
GO_NEGATIVE_REGULATION_OF_NEURON_APOPTOTIC_PROCESS	0.000105478	-9.15701
GSE10147_IL3_VS_IL3_AND_HIVP17_STIM_PDC_DN	0.000105478	-9.15701
GO_HMG_BOX_DOMAIN_BINDING	0.000106726	-9.14525
GO_ATRIOVENTRICULAR_VALVE_DEVELOPMENT	0.000106726	-9.14525
GO_MEMORY	0.000107439	-9.13858
GO_PROTEIN_HOMODIMERIZATION_ACTIVITY	0.000108491	-9.12884
CDPCR3_01	0.000108671	-9.12718
GO_REGULATION_OF_OSSIFICATION	0.000108867	-9.12539
GO_PLASMA_MEMBRANE_PROTEIN_COMPLEX	0.000109377	-9.12071
HOXA4_Q2	0.000109967	-9.11533
ZF5_B	0.000112462	-9.0929
GO_EXTRACELLULAR_MATRIX	0.000112539	-9.09221
GO_REGULATION_OF_LYASE_ACTIVITY	0.000112943	-9.08862
GO_VOLTAGE_GATED_CATION_CHANNEL_ACTIVITY	0.000115997	-9.06195
CREB_Q4	0.000117301	-9.05077
NKX3A_01	0.000120179	-9.02653
GO_FOREBRAIN_NEURON_DEVELOPMENT	0.000120283	-9.02566
GO_POSITIVE_REGULATION_OF_HEART_CONTRACTION	0.000120283	-9.02566
FOXO3_01	0.000120487	-9.02397
PID_HNF3A_PATHWAY	0.000120597	-9.02305
GO_RETINA_MORPHOGENESIS_IN_CAMERA_TYPE_EYE	0.000120597	-9.02305
GO_REGULATION_OF_EPIDERMAL_CELL_DIFFERENTIATION	0.000120597	-9.02305
GO_NEGATIVE_REGULATION_OF_BLOOD_PRESSURE	0.000120597	-9.02305
REACTOME_VOLTAGE_GATED_POTASSIUM_CHANNELS	0.000120597	-9.02305
GO_NEPHRIC_DUCT_MORPHOGENESIS	0.000122434	-9.00794
GO_CEREBRAL_CORTEX_GABAERGIC_INTERNEURON_DIFFERENTIATION	0.000122434	-9.00794
GO_REGULATION_OF_DEVELOPMENT_HETEROCHRONIC	0.000122434	-9.00794
GO_L_AMINO_ACID_IMPORT	0.000122434	-9.00794
GO_POSITIVE_REGULATION_OF_OLIGODENDROCYTE_DIFFERENTIATION	0.000122434	-9.00794
GO_ATRIAL_SEPTUM_MORPHOGENESIS	0.000122434	-9.00794
COMP1_01	0.000122812	-9.00486
AAANWWTGC_UNKNOWN	0.000123798	-8.99686
GSE6092_UNSTIM_VS_IFNG_STIM_AND_B_BURGDORFERI_INF_ENDOTHELIAL_CELL_DN	0.000123798	-8.99686
GO_RNA_POLYMERASE_II_DISTAL_ENHANCER_SEQUENCE_SPECIFIC_DNA_BINDING	0.000124483	-8.99134
GO_RNA_POLYMERASE_II_CORE_PROMOTER_SEQUENCE_SPECIFIC_DNA_BINDING	0.000128497	-8.9596
FOXO1_01	0.000129019	-8.95555
GO_CATION_CHANNEL_COMPLEX	0.000130373	-8.94511
GO_OSSIFICATION	0.000136279	-8.9008
OCT_Q6	0.000136279	-8.9008
GO_RESPONSE_TO_STEROID_HORMONE	0.000136594	-8.89849
GO_POSITIVE_REGULATION_OF_ERK1_AND_ERK2_CASCADE	0.000141716	-8.86168
AP1_C	0.000141991	-8.85975
GO_ION_TRANSMEMBRANE_TRANSPORT	0.000142158	-8.85857
YWATTWNNRGCT_UNKNOWN	0.000144167	-8.84454
GSE5589_WT_VS_IL6_KO_LPS_AND_IL6_STIM_MACROPHAGE_45MIN_UP	0.000144211	-8.84423
GSE22443_NAIVE_VS_ACT_AND_IL2_TREATED_CD8_TCELL_UP	0.000144211	-8.84423
GATA_C	0.00014546	-8.83561
HOX13_01	0.000145495	-8.83537
GTGGGTGK_UNKNOWN	0.000146225	-8.83036
GO_REGULATION_OF_CELLULAR_COMPONENT_MOVEMENT	0.00014747	-8.82188
GO_EMBRYONIC_CAMERA_TYPE_EYE_DEVELOPMENT	0.0001497	-8.80688
GO_DELAYED_RECTIFIER_POTASSIUM_CHANNEL_ACTIVITY	0.0001497	-8.80688
GO_RNA_POLYMERASE_II_ACTIVATING_TRANSCRIPTION_FACTOR_BINDING	0.0001497	-8.80688
GO_NEGATIVE_REGULATION_OF_MUSCLE_TISSUE_DEVELOPMENT	0.0001497	-8.80688
GO_NEUROTRANSMITTER_SODIUM_SYMPORTER_ACTIVITY	0.000149944	-8.80525
GO_POSITIVE_REGULATION_OF_CARDIAC_MUSCLE_CELL_PROLIFERATION	0.000149944	-8.80525
SHIN_B_CELL_LYMPHOMA_CLUSTER_9	0.000149944	-8.80525
GO_METAL_ION_TRANSPORT	0.000150305	-8.80285
GO_NOTCH_SIGNALING_PATHWAY	0.000151444	-8.79529
LEE_NEURAL_CREST_STEM_CELL_DN	0.000151444	-8.79529
MODULE_181	0.000158109	-8.75222
GO_PERIPHERAL_NERVOUS_SYSTEM_DEVELOPMENT	0.000166436	-8.7009
GO_ORGAN_GROWTH	0.000166436	-8.7009
GO_POSITIVE_REGULATION_OF_HEART_GROWTH	0.000167095	-8.69695
GO_NEUROPEPTIDE_RECEPTOR_BINDING	0.000167095	-8.69695
SCHLESINGER_H3K27ME3_IN_NORMAL_AND_METHYLATED_IN_CANCER	0.000167095	-8.69695
GO_MOTOR_NEURON_AXON_GUIDANCE	0.000167095	-8.69695
GSE29949_CD8_NEG_DC_SPLEEN_VS_CD8_POS_DC_SPLEEN_UP	0.000167543	-8.69427
GO_SOMITE_DEVELOPMENT	0.00016897	-8.68579
GGGCGGR_SP1_Q6	0.000172971	-8.66239
GO_LUNG_MORPHOGENESIS	0.000174539	-8.65336
LYF1_01	0.00017639	-8.64281
GO_POSITIVE_REGULATION_OF_EPITHELIAL_CELL_DIFFERENTIATION	0.000177398	-8.63711
GO_EXOCYTIC_VESICLE_MEMBRANE	0.000177398	-8.63711
KEGG_BASAL_CELL_CARCINOMA	0.000177398	-8.63711
GO_CELL_MATURATION	0.000178435	-8.63128
AP2GAMMA_01	0.00018026	-8.62111
EVI1_05	0.000181121	-8.61635
CEBP_Q2	0.000182476	-8.60889
GO_POTASSIUM_CHANNEL_COMPLEX	0.000183018	-8.60593
GO_POSITIVE_REGULATION_OF_EPITHELIAL_CELL_PROLIFERATION	0.000184163	-8.59969
GO_NEGATIVE_REGULATION_OF_GLIOGENESIS	0.000184794	-8.59627
GO_FRIZZLED_BINDING	0.000184794	-8.59627
MORF_PAX7	0.000187927	-8.57946
GO_GLIAL_CELL_FATE_COMMITMENT	0.00019144	-8.56094
GO_MESENCHYMAL_CELL_PROLIFERATION	0.00019144	-8.56094
GO_TYPE_B_PANCREATIC_CELL_DEVELOPMENT	0.00019144	-8.56094
GO_NEGATIVE_REGULATION_OF_SYSTEMIC_ARTERIAL_BLOOD_PRESSURE	0.00019144	-8.56094
CTCNANGTGNY_UNKNOWN	0.000191933	-8.55836
GO_HORMONE_TRANSPORT	0.000191933	-8.55836
GSE21670_UNTREATED_VS_TGFB_TREATED_CD4_TCELL_UP	0.000194143	-8.54692
CATRRAGC_UNKNOWN	0.000196084	-8.53697
GO_STRIATED_MUSCLE_CELL_DIFFERENTIATION	0.000196239	-8.53618
GO_POSITIVE_REGULATION_OF_PHOSPHORUS_METABOLIC_PROCESS	0.000197704	-8.52874
GSE39820_IL1B_IL6_VS_IL1B_IL6_IL23A_TREATED_CD4_TCELL_UP	0.000204313	-8.49586
GO_TONGUE_DEVELOPMENT	0.000205919	-8.48803
HOQUE_METHYLATED_IN_CANCER	0.000207193	-8.48186
GO_POSITIVE_REGULATION_OF_ADENYLATE_CYCLASE_ACTIVITY	0.000208254	-8.47675
GO_TRANSCRIPTION_FACTOR_ACTIVITY_DIRECT_LIGAND_REGULATED_SEQUENCE_SPECIFIC_DNA_BINDING	0.000208254	-8.47675
GO_POSITIVE_REGULATION_OF_GLIOGENESIS	0.000208254	-8.47675
GO_REGULATION_OF_SKELETAL_MUSCLE_TISSUE_DEVELOPMENT	0.000208254	-8.47675
MODULE_379	0.000208786	-8.4742
GO_LONG_TERM_MEMORY	0.000214025	-8.44942
GO_TRANSCRIPTION_FACTOR_ACTIVITY_RNA_POLYMERASE_II_TRANSCRIPTION_FACTOR_BINDING	0.00021523	-8.4438
GO_REGULATION_OF_CAMP_METABOLIC_PROCESS	0.00021523	-8.4438
LEE_TARGETS_OF_PTCH1_AND_SUFU_DN	0.000217506	-8.43329
CEBP_Q3	0.000219016	-8.42636
SMAD_Q6	0.000219016	-8.42636
GO_REGULATION_OF_NEUROTRANSMITTER_LEVELS	0.000220324	-8.42041
GO_TRANSMEMBRANE_TRANSPORTER_ACTIVITY	0.00022901	-8.38175
GO_CELLULAR_RESPONSE_TO_ACID_CHEMICAL	0.000229827	-8.37818
GO_RESPONSE_TO_ORGANIC_CYCLIC_COMPOUND	0.000233746	-8.36128
GO_REGULATION_OF_INTRACELLULAR_SIGNAL_TRANSDUCTION	0.000238271	-8.3421
GO_VASCULOGENESIS	0.000241076	-8.3304
GO_PHENOL_CONTAINING_COMPOUND_METABOLIC_PROCESS	0.000245923	-8.31049
REACTOME_NUCLEAR_RECEPTOR_TRANSCRIPTION_PATHWAY	0.000247207	-8.30529
PRC2_SUZ12_UP.V1_UP	0.000248432	-8.30034
TGAYRTCA_ATF3_Q6	0.000249253	-8.29704
ARGGGTTAA_UNKNOWN	0.000249607	-8.29562
GAANYNYGACNY_UNKNOWN	0.000251519	-8.28799
GO_SKIN_EPIDERMIS_DEVELOPMENT	0.000251519	-8.28799
GCM_Q2	0.000254661	-8.27558
GO_DEVELOPMENTAL_GROWTH_INVOLVED_IN_MORPHOGENESIS	0.000257704	-8.2637
GSE13547_WT_VS_ZFX_KO_BCELL_ANTI_IGM_STIM_12H_UP	0.000258435	-8.26087
GO_REGULATION_OF_PHOSPHORUS_METABOLIC_PROCESS	0.000266647	-8.22959
GO_BLASTOCYST_FORMATION	0.000271029	-8.21328
THEODOROU_MAMMARY_TUMORIGENESIS	0.000271029	-8.21328
GSE32423_MEMORY_VS_NAIVE_CD8_TCELL_IL7_IL4_UP	0.000275151	-8.19819
GSE29618_PRE_VS_DAY7_POST_LAIV_FLU_VACCINE_PDC_UP	0.000275151	-8.19819
NOUZOVA_METHYLATED_IN_APL	0.00027948	-8.18258
GO_REGULATION_OF_GLOMERULUS_DEVELOPMENT	0.000286559	-8.15757
GO_ADENOHYPOPHYSIS_DEVELOPMENT	0.000286559	-8.15757
GO_EMBRYONIC_SKELETAL_JOINT_DEVELOPMENT	0.000286559	-8.15757
GO_SPECIFICATION_OF_ORGAN_IDENTITY	0.000286559	-8.15757
GO_METANEPHRIC_MESENCHYME_DEVELOPMENT	0.000286559	-8.15757
NRSF_01	0.000287527	-8.15419
GO_REGULATION_OF_ENDOCRINE_PROCESS	0.000292011	-8.13872
GSE24210_IL35_TREATED_VS_RESTING_TREG_DN	0.000295908	-8.12546
HAMAI_APOPTOSIS_VIA_TRAIL_DN	0.000295908	-8.12546
REACTOME_TRANSMISSION_ACROSS_CHEMICAL_SYNAPSES	0.000295908	-8.12546
GO_POSITIVE_REGULATION_OF_CATALYTIC_ACTIVITY	0.000298572	-8.1165
TGANTCA_AP1_C	0.000308713	-8.0831
GO_TRANSCRIPTION_COREPRESSOR_ACTIVITY	0.000315599	-8.06104
GSE14413_UNSTIM_VS_IFNB_STIM_RAW264_CELLS_DN	0.00031572	-8.06065
GO_FOREBRAIN_CELL_MIGRATION	0.000322868	-8.03827
CEBP_Q2_01	0.000325857	-8.02905
ACCTGTTG_UNKNOWN	0.000334636	-8.00247
PRC1_BMI_UP.V1_UP	0.000336655	-7.99645
GO_MATERNAL_PLACENTA_DEVELOPMENT	0.000339624	-7.98767
GO_POSTSYNAPTIC_MEMBRANE	0.000341406	-7.98244
GSE11961_MARGINAL_ZONE_BCELL_VS_MEMORY_BCELL_DAY7_DN	0.000341562	-7.98198
GO_NEURAL_RETINA_DEVELOPMENT	0.000343326	-7.97683
MODULE_113	0.000348698	-7.9613
GSE7596_AKT_TRANSD_VS_CTRL_CD4_TCONV_WITH_TGFB_DN	0.000348698	-7.9613
chr10q26	0.00035083	-7.95521
MODULE_274	0.00035083	-7.95521
GO_NEGATIVE_REGULATION_OF_DEVELOPMENTAL_GROWTH	0.00035083	-7.95521
MEIS1_01	0.000350914	-7.95497
CEBPDELTA_Q6	0.000350914	-7.95497
GO_ENZYME_LINKED_RECEPTOR_PROTEIN_SIGNALING_PATHWAY	0.000353337	-7.94809
CEBPB_02	0.000360605	-7.92773
IRF2_01	0.000363721	-7.91912
GO_SUBPALLIUM_DEVELOPMENT	0.000366357	-7.9119
GO_POSITIVE_REGULATION_OF_MESONEPHROS_DEVELOPMENT	0.000366357	-7.9119
MATZUK_IMPLANTATION_AND_UTERINE	0.000366357	-7.9119
GO_RETINA_LAYER_FORMATION	0.000366357	-7.9119
HOFMANN_MYELODYSPLASTIC_SYNDROM_LOW_RISK_UP	0.000366357	-7.9119
GO_POSITIVE_REGULATION_OF_HEART_RATE	0.000366357	-7.9119
GSE19888_ADENOSINE_A3R_ACT_VS_TCELL_MEMBRANES_ACT_AND_A3R_INH_PRETREAT_IN_MAST_CELL_DN	0.000366611	-7.91121
HIF1_Q5	0.000373602	-7.89232
TBP_01	0.000373602	-7.89232
GO_POSITIVE_REGULATION_OF_GROWTH	0.000373602	-7.89232
E47_02	0.000373602	-7.89232
GO_MONOVALENT_INORGANIC_CATION_TRANSPORT	0.000378155	-7.88021
GO_REGULATION_OF_CELL_MORPHOGENESIS	0.000382628	-7.86845
STAT4_01	0.000383014	-7.86744
OCT_C	0.000383014	-7.86744
WNT_UP.V1_UP	0.000390198	-7.84886
MODULE_242	0.000390813	-7.84728
GSE36078_UNTREATED_VS_AD5_INF_MOUSE_LUNG_DC_UP	0.000393245	-7.84108
GO_REGULATION_OF_NEURON_APOPTOTIC_PROCESS	0.000393245	-7.84108
HEN1_02	0.000393245	-7.84108
GO_IMMUNE_SYSTEM_DEVELOPMENT	0.000394565	-7.83773
ATF3_Q6	0.000397566	-7.83015
NABA_BASEMENT_MEMBRANES	0.000399174	-7.82611
CAR_MLANA	0.000399174	-7.82611
GO_TRANSCRIPTIONAL_REPRESSOR_ACTIVITY_RNA_POLYMERASE_II_ACTIVATING_TRANSCRIPTION_FACTOR_BINDING	0.000401859	-7.81941
GO_NEUROMUSCULAR_PROCESS_CONTROLLING_BALANCE	0.000401859	-7.81941
JAEGER_METASTASIS_DN	0.000406637	-7.80759
AML_Q6	0.000406637	-7.80759
GO_AMINO_ACID_IMPORT	0.000413639	-7.79052
GO_REGULATION_OF_MESODERM_DEVELOPMENT	0.000413639	-7.79052
VANDESLUIS_COMMD1_TARGETS_GROUP_4_DN	0.000413639	-7.79052
GO_DENTATE_GYRUS_DEVELOPMENT	0.000413639	-7.79052
MIKKELSEN_MCV6_ICP_WITH_H3K27ME3	0.000419703	-7.77596
GO_REGULATION_OF_DENDRITE_MORPHOGENESIS	0.000419703	-7.77596
GSE17721_PAM3CSK4_VS_CPG_2H_BMDC_UP	0.000421549	-7.77157
SP1_Q2_01	0.000422866	-7.76845
GO_POSITIVE_REGULATION_OF_SYNAPTIC_TRANSMISSION	0.000423564	-7.76681
GO_CARDIAC_VENTRICLE_MORPHOGENESIS	0.000426606	-7.75965
GO_REGULATION_OF_EPIDERMIS_DEVELOPMENT	0.000426606	-7.75965
GGCKCATGS_UNKNOWN	0.000426606	-7.75965
RNGTGGGC_UNKNOWN	0.000428718	-7.75471
MORF_FOSL1	0.000431212	-7.74891
MODULE_94	0.000441335	-7.72571
GO_SECRETION_BY_CELL	0.000443221	-7.72144
GO_POSITIVE_REGULATION_OF_MAPK_CASCADE	0.00044798	-7.71076
FREAC7_01	0.000450989	-7.70407
CTAWWWATA_RSRFC4_Q2	0.000454494	-7.69633
ER_Q6_01	0.000457746	-7.6892
RAAGNYNNCTTY_UNKNOWN	0.000474035	-7.65423
SCHAEFFER_PROSTATE_DEVELOPMENT_48HR_DN	0.000474084	-7.65413
GO_POSITIVE_REGULATION_OF_DNA_BINDING	0.000476221	-7.64963
GO_PROSTATE_GLAND_DEVELOPMENT	0.000476221	-7.64963
MCGARVEY_SILENCED_BY_METHYLATION_IN_COLON_CANCER	0.000476221	-7.64963
ICSBP_Q6	0.000477725	-7.64647
HMGIY_Q6	0.000477725	-7.64647
NABA_MATRISOME_ASSOCIATED	0.000484085	-7.63325
GSE35543_IN_VIVO_NTREG_VS_IN_VITRO_ITREG_UP	0.000484349	-7.6327
POU3F2_01	0.000486264	-7.62876
GO_POST_EMBRYONIC_DEVELOPMENT	0.00049134	-7.61837
MEF2_03	0.000495028	-7.6109
TGACCTY_ERR1_Q2	0.000497946	-7.60502
GO_TRANSPORTER_COMPLEX	0.00050094	-7.59902
GO_POSITIVE_REGULATION_OF_INTRACELLULAR_SIGNAL_TRANSDUCTION	0.000517893	-7.56574
GO_POSITIVE_REGULATION_OF_NOTCH_SIGNALING_PATHWAY	0.000518293	-7.56497
TGFB_UP.V1_UP	0.000519826	-7.56202
GO_CARDIAC_MUSCLE_CELL_DIFFERENTIATION	0.000534079	-7.53497
GO_RENAL_SYSTEM_PROCESS	0.000537537	-7.52851
GSE19198_1H_VS_6H_IL21_TREATED_TCELL_UP	0.000540122	-7.52371
MIKKELSEN_IPS_ICP_WITH_H3K27ME3	0.000543651	-7.5172
GO_NEGATIVE_REGULATION_OF_MUSCLE_CELL_DIFFERENTIATION	0.000543651	-7.5172
CREB_Q2	0.000544952	-7.51481
KRAS.600.LUNG.BREAST_UP.V1_UP	0.00054627	-7.5124
WNT_SIGNALING	0.000547607	-7.50995
GO_REGULATION_OF_BLOOD_PRESSURE	0.000553747	-7.4988
GSE14769_UNSTIM_VS_20MIN_LPS_BMDM_UP	0.000557529	-7.492
GO_REGULATION_OF_SYNAPTIC_PLASTICITY	0.000558668	-7.48995
AP2ALPHA_01	0.000560392	-7.48687
RIZ_ERYTHROID_DIFFERENTIATION_12HR	0.000564893	-7.47887
AMEF2_Q6	0.000571663	-7.46696
NFAT_Q4_01	0.000577082	-7.45753
GO_ATRIAL_SEPTUM_DEVELOPMENT	0.000579007	-7.4542
GO_CELL_SURFACE_RECEPTOR_SIGNALING_PATHWAY_INVOLVED_IN_HEART_DEVELOPMENT	0.000579007	-7.4542
GO_CARDIAC_RIGHT_VENTRICLE_MORPHOGENESIS	0.000579007	-7.4542
GO_CATION_AMINO_ACID_SYMPORTER_ACTIVITY	0.000579007	-7.4542
GO_RECEPTOR_AGONIST_ACTIVITY	0.000579007	-7.4542
GO_FEMALE_GENITALIA_DEVELOPMENT	0.000579007	-7.4542
GO_ORGAN_INDUCTION	0.000579007	-7.4542
GO_MORPHOGENESIS_OF_AN_ENDOTHELIUM	0.000579007	-7.4542
MODULE_111	0.000583233	-7.44692
SNF5_DN.V1_DN	0.000583233	-7.44692
GSE27092_WT_VS_HDAC7_PHOSPHO_DEFICIENT_CD8_TCELL_UP	0.000591258	-7.43326
JAK2_DN.V1_UP	0.000595538	-7.42605
ATF1_Q6	0.000595802	-7.4256
GSE8515_CTRL_VS_IL6_4H_STIM_MAC_DN	0.000597572	-7.42264
GO_MOLECULAR_FUNCTION_REGULATOR	0.000598541	-7.42102
GO_VOLTAGE_GATED_POTASSIUM_CHANNEL_ACTIVITY	0.000609192	-7.40338
GO_CARDIAC_EPITHELIAL_TO_MESENCHYMAL_TRANSITION	0.00061089	-7.40059
GO_STARTLE_RESPONSE	0.00061089	-7.40059
ACEVEDO_METHYLATED_IN_LIVER_CANCER_DN	0.000615583	-7.39294
GO_NEGATIVE_REGULATION_OF_HEMOPOIESIS	0.000617581	-7.3897
SCHAEFFER_PROSTATE_DEVELOPMENT_12HR_DN	0.000628569	-7.37206
AIGNER_ZEB1_TARGETS	0.000632039	-7.36656
GO_TRANSMEMBRANE_RECEPTOR_PROTEIN_TYROSINE_KINASE_ACTIVITY	0.000633022	-7.365
MODULE_11	0.000636917	-7.35887
AAAGACA_MIR511	0.000640074	-7.35393
GO_POSITIVE_REGULATION_OF_NEURON_PROJECTION_DEVELOPMENT	0.000672495	-7.30452
HOLLERN_SQUAMOUS_BREAST_TUMOR	0.000672982	-7.30379
MORF_MYC	0.000673374	-7.30321
GO_GROWTH_FACTOR_ACTIVITY	0.000678376	-7.29581
MORF_NOS2A	0.000680307	-7.29297
GO_ION_TRANSPORT	0.000680916	-7.29207
DR4_Q2	0.000681307	-7.2915
ER_Q6	0.000683602	-7.28813
GSE22935_UNSTIM_VS_48H_MBOVIS_BCG_STIM_MYD88_KO_MACROPHAGE_DN	0.000685157	-7.28586
ATM_DN.V1_UP	0.000709739	-7.25061
GO_REGULATION_OF_ERK1_AND_ERK2_CASCADE	0.000713954	-7.24469
GO_CELLULAR_RESPONSE_TO_OXYGEN_CONTAINING_COMPOUND	0.000717855	-7.23924
KEGG_MELANOGENESIS	0.000719596	-7.23682
FXR_IR1_Q6	0.000719596	-7.23682
ER_Q6_02	0.000721708	-7.23389
MODULE_104	0.000725316	-7.2289
GO_CELL_PROLIFERATION	0.000728468	-7.22457
GSE23502_WT_VS_HDC_KO_MYELOID_DERIVED_SUPPRESSOR_CELL_COLON_TUMOR_DN	0.000732949	-7.21843
BRUNEAU_SEPTATION_VENTRICULAR	0.000744622	-7.20263
GO_PRIMITIVE_STREAK_FORMATION	0.000744622	-7.20263
MIKKELSEN_PARTIALLY_REPROGRAMMED_TO_PLURIPOTENCY	0.000744622	-7.20263
STAT5B_01	0.000757611	-7.18534
REACTOME_NEUROTRANSMITTER_RELEASE_CYCLE	0.000764716	-7.17601
GO_LUNG_EPITHELIUM_DEVELOPMENT	0.000764716	-7.17601
LOPES_METHYLATED_IN_COLON_CANCER_UP	0.000772848	-7.16543
GO_INTRASPECIES_INTERACTION_BETWEEN_ORGANISMS	0.000782213	-7.15338
GO_NEGATIVE_REGULATION_OF_CARDIAC_MUSCLE_TISSUE_DEVELOPMENT	0.000789419	-7.14421
GO_REGULATION_OF_STEM_CELL_POPULATION_MAINTENANCE	0.000789419	-7.14421
GO_PEPTIDE_HORMONE_RECEPTOR_BINDING	0.000789419	-7.14421
GO_ANATOMICAL_STRUCTURE_ARRANGEMENT	0.000789419	-7.14421
MODULE_13	0.000789813	-7.14371
PASINI_SUZ12_TARGETS_UP	0.000790773	-7.1425
GO_MAMMARY_GLAND_DEVELOPMENT	0.000802844	-7.12735
AP1_Q2_01	0.000806846	-7.12238
LIU_PROSTATE_CANCER_DN	0.000808369	-7.12049
GO_CANONICAL_WNT_SIGNALING_PATHWAY	0.000829833	-7.09429
CAGNWMCNNNGAC_UNKNOWN	0.000841632	-7.08017
IRF_Q6	0.000851901	-7.06804
GO_REGULATION_OF_NEURON_DEATH	0.000855644	-7.06366
HNF4_Q6	0.000855644	-7.06366
ATF_01	0.000855644	-7.06366
SREBP_Q3	0.000855644	-7.06366
GSE11818_WT_VS_DICER_KO_TREG_UP	0.000860126	-7.05843
LEF1_Q2	0.000870327	-7.04664
GO_REGULATION_OF_DENDRITE_DEVELOPMENT	0.000875327	-7.04091
REACTOME_INTEGRATION_OF_ENERGY_METABOLISM	0.000875327	-7.04091
FOXJ2_02	0.000891705	-7.02238
GSE22886_IL2_VS_IL15_STIM_NKCELL_UP	0.000893921	-7.01989
CGGTGTG_MIR220	0.000902231	-7.01064
BRUNEAU_SEPTATION_ATRIAL	0.000902231	-7.01064
TESAR_ALK_TARGETS_HUMAN_ES_5D_UP	0.000902231	-7.01064
HEB_Q6	0.000904831	-7.00776
LIEN_BREAST_CARCINOMA_METAPLASTIC	0.00091847	-6.9928
GO_NEGATIVE_REGULATION_OF_EPITHELIAL_CELL_DIFFERENTIATION	0.00091847	-6.9928
GO_NEGATIVE_REGULATION_OF_INNATE_IMMUNE_RESPONSE	0.00091847	-6.9928
RGAGGAARY_PU1_Q6	0.000928525	-6.98191
GO_POSITIVE_REGULATION_OF_VASCULATURE_DEVELOPMENT	0.000932018	-6.97816
GO_NEGATIVE_REGULATION_OF_LEUKOCYTE_DIFFERENTIATION	0.000937996	-6.97176
HP1SITEFACTOR_Q6	0.000946668	-6.96256
GO_ACTIVATING_TRANSCRIPTION_FACTOR_BINDING	0.00095042	-6.95861
GO_MULTICELLULAR_ORGANISMAL_WATER_HOMEOSTASIS	0.00095042	-6.95861
RTTTNNNYTGGM_UNKNOWN	0.000964311	-6.9441
GO_TRANSPORT_VESICLE_MEMBRANE	0.000964311	-6.9441
TTGCACT_MIR130A_MIR301_MIR130B	0.000965358	-6.94301
CAR_MYST2	0.000966048	-6.9423
GO_REGULATION_OF_CELL_FATE_COMMITMENT	0.000966048	-6.9423
GO_NEGATIVE_REGULATION_OF_GLIAL_CELL_DIFFERENTIATION	0.000966048	-6.9423
GSE14386_UNTREATED_VS_IFNA_TREATED_ACT_PBMC_MS_PATIENT_UP	0.00100893	-6.89887
GO_MAINTENANCE_OF_CELL_NUMBER	0.00100893	-6.89887
AP1_Q4_01	0.00101059	-6.89723
CREL_01	0.00101059	-6.89723
EGR2_01	0.00101732	-6.89058
GO_CELLULAR_RESPONSE_TO_HORMONE_STIMULUS	0.00103925	-6.86926
GO_MOLTING_CYCLE	0.0010433	-6.86536
GO_TRANSMEMBRANE_TRANSPORT	0.00104995	-6.85902
GO_OSTEOBLAST_DEVELOPMENT	0.00105199	-6.85707
GO_PERICARDIUM_DEVELOPMENT	0.00105199	-6.85707
GO_CATECHOLAMINE_BIOSYNTHETIC_PROCESS	0.00105199	-6.85707
chr2q35	0.0010621	-6.84751
GO_MAIN_AXON	0.00108342	-6.82763
GSE46606_DAY1_VS_DAY3_CD40L_IL2_IL5_STIMULATED_IRF4MID_BCELL_UP	0.0010843	-6.82682
KRAS.DF.V1_DN	0.0010843	-6.82682
GO_GLUTAMATE_RECEPTOR_BINDING	0.00109556	-6.81649
GO_NEGATIVE_REGULATION_OF_MULTICELLULAR_ORGANISM_GROWTH	0.0011277	-6.78757
GO_NEGATIVE_REGULATION_OF_NATURAL_KILLER_CELL_MEDIATED_IMMUNITY	0.0011277	-6.78757
GO_CARDIAC_CHAMBER_FORMATION	0.0011277	-6.78757
GO_ENTERIC_NERVOUS_SYSTEM_DEVELOPMENT	0.0011277	-6.78757
GO_CELL_DIFFERENTIATION_INVOLVED_IN_METANEPHROS_DEVELOPMENT	0.0011277	-6.78757
ZHOU_PANCREATIC_EXOCRINE_PROGENITOR	0.0011277	-6.78757
GO_URETER_DEVELOPMENT	0.0011277	-6.78757
GO_REGULATION_OF_ODONTOGENESIS_OF_DENTIN_CONTAINING_TOOTH	0.0011277	-6.78757
GO_RESPONSE_TO_HORMONE	0.00115243	-6.76588
GO_NEGATIVE_REGULATION_OF_DEFENSE_RESPONSE	0.0011789	-6.74318
OLF1_01	0.00118917	-6.7345
GO_DEVELOPMENTAL_INDUCTION	0.00119432	-6.73018
GO_AXIS_ELONGATION	0.00119432	-6.73018
GO_CENTRAL_NERVOUS_SYSTEM_NEURON_AXONOGENESIS	0.00119432	-6.73018
GO_NEUROPEPTIDE_HORMONE_ACTIVITY	0.00119432	-6.73018
MODULE_200	0.00119432	-6.73018
REACTOME_AMINE_COMPOUND_SLC_TRANSPORTERS	0.00119432	-6.73018
GTGCAAA_MIR507	0.00122287	-6.70655
GO_OLIGODENDROCYTE_DIFFERENTIATION	0.00123109	-6.69986
GO_PEPTIDE_SECRETION	0.00123109	-6.69986
USF_C	0.00123406	-6.69744
GO_RESPONSE_TO_DRUG	0.00124963	-6.6849
KEGG_CALCIUM_SIGNALING_PATHWAY	0.00126607	-6.67184
REACTOME_AMINE_LIGAND_BINDING_RECEPTORS	0.00129838	-6.64664
HNF4_01	0.00132278	-6.62802
ZIC2_01	0.00133758	-6.61689
CERVERA_SDHB_TARGETS_1_UP	0.00135352	-6.60505
GO_PRESYNAPTIC_PROCESS_INVOLVED_IN_SYNAPTIC_TRANSMISSION	0.00135352	-6.60505
GO_HORMONE_ACTIVITY	0.00135352	-6.60505
CHARAFE_BREAST_CANCER_BASAL_VS_MESENCHYMAL_UP	0.00135352	-6.60505
CACTGTG_MIR128A_MIR128B	0.00137224	-6.59131
GO_REGULATION_OF_PHOSPHATIDYLINOSITOL_3_KINASE_SIGNALING	0.00137235	-6.59123
GO_RENAL_SYSTEM_VASCULATURE_DEVELOPMENT	0.00137415	-6.58992
MATZUK_EMBRYONIC_GERM_CELL	0.00137415	-6.58992
GO_AMELOGENESIS	0.00137415	-6.58992
GO_CELL_PROJECTION	0.00137659	-6.58815
MORF_STK17A	0.00137867	-6.58664
VART_KSHV_INFECTION_ANGIOGENIC_MARKERS_UP	0.00137867	-6.58664
GO_POSITIVE_REGULATION_OF_LYASE_ACTIVITY	0.00139456	-6.57517
GO_REGULATION_OF_PATHWAY_RESTRICTED_SMAD_PROTEIN_PHOSPHORYLATION	0.00139456	-6.57517
GO_MATERNAL_PROCESS_INVOLVED_IN_FEMALE_PREGNANCY	0.00139456	-6.57517
GCTNWTTGK_UNKNOWN	0.0014005	-6.57093
GO_MYOTUBE_DIFFERENTIATION	0.0014167	-6.55942
GO_REGULATION_OF_STRIATED_MUSCLE_CELL_DIFFERENTIATION	0.00141922	-6.55765
GSE13229_IMM_VS_INTMATURE_NKCELL_UP	0.00143977	-6.54327
GO_DIVALENT_INORGANIC_CATION_HOMEOSTASIS	0.00144288	-6.54112
GO_WNT_SIGNALING_PATHWAY	0.00144288	-6.54112
GO_REGULATION_OF_NEUROBLAST_PROLIFERATION	0.00146167	-6.52817
GO_EPIDERMIS_MORPHOGENESIS	0.00146167	-6.52817
RORIE_TARGETS_OF_EWSR1_FLI1_FUSION_UP	0.00146167	-6.52817
LOPES_METHYLATED_IN_COLON_CANCER_DN	0.00146167	-6.52817
MORF_ARL3	0.00147079	-6.52196
GCATTTG_MIR105	0.00147407	-6.51973
STAT3_02	0.00147865	-6.51663
HLF_01	0.00149078	-6.50846
CACCAGC_MIR138	0.00149812	-6.50354
GO_REGULATION_OF_ACTION_POTENTIAL	0.00152939	-6.48289
HFH3_01	0.00153393	-6.47993
GSE3203_WT_VS_IFNAR1_KO_INFLUENZA_INFECTED_LN_BCELL_DN	0.00153393	-6.47993
GO_STEROID_HORMONE_MEDIATED_SIGNALING_PATHWAY	0.0015536	-6.46718
HNF1_Q6	0.00157284	-6.45487
PAX2_02	0.00157284	-6.45487
ZHANG_GATA6_TARGETS_DN	0.00157506	-6.45346
GSE9601_UNTREATED_VS_NFKB_INHIBITOR_TREATED_HCMV_INF_MONOCYTE_UP	0.0015964	-6.44001
GO_REGULATION_OF_CYCLIC_NUCLEOTIDE_METABOLIC_PROCESS	0.0015964	-6.44001
GO_PEPTIDE_TRANSPORT	0.0016114	-6.43065
REACTOME_CLASS_A1_RHODOPSIN_LIKE_RECEPTORS	0.00162051	-6.42501
GO_CELL_MIGRATION_INVOLVED_IN_GASTRULATION	0.00163034	-6.41897
GO_SODIUM_AMINO_ACID_SYMPORTER_ACTIVITY	0.00163034	-6.41897
GO_EMBRYONIC_CAMERA_TYPE_EYE_FORMATION	0.00163034	-6.41897
REACTOME_TANDEM_PORE_DOMAIN_POTASSIUM_CHANNELS	0.00163034	-6.41897
GO_INHIBITORY_SYNAPSE	0.00163034	-6.41897
GO_COLLECTING_DUCT_DEVELOPMENT	0.00163034	-6.41897
GO_CARDIOBLAST_DIFFERENTIATION	0.00163034	-6.41897
TEF_Q6	0.00165874	-6.4017
ATF4_Q2	0.00165874	-6.4017
GO_REGULATION_OF_MAPK_CASCADE	0.00166243	-6.39948
GO_DEVELOPMENT_OF_PRIMARY_SEXUAL_CHARACTERISTICS	0.00168077	-6.3885
GSE26928_EFF_MEMORY_VS_CXCR5_POS_CD4_TCELL_UP	0.00168165	-6.38798
GSE40666_WT_VS_STAT4_KO_CD8_TCELL_UP	0.00171018	-6.37116
IK1_01	0.00171444	-6.36867
GSE13887_ACT_CD4_VS_NO_TREATED_CD4_TCELL_UP	0.00174078	-6.35342
TESAR_JAK_TARGETS_MOUSE_ES_D3_UP	0.00174277	-6.35228
CDP_02	0.00176258	-6.34097
GO_CORE_PROMOTER_SEQUENCE_SPECIFIC_DNA_BINDING	0.00176258	-6.34097
GO_POSITIVE_REGULATION_OF_TRANSMEMBRANE_RECEPTOR_PROTEIN_SERINE_THREONINE_KINASE_SIGNALING_PATHWAY	0.00176258	-6.34097
REACTOME_REGULATION_OF_GENE_EXPRESSION_IN_BETA_CELLS	0.00176357	-6.34042
GO_EXTRACELLULAR_GLUTAMATE_GATED_ION_CHANNEL_ACTIVITY	0.00176357	-6.34042
GO_LYMPH_VESSEL_DEVELOPMENT	0.00176357	-6.34042
SMAD4_Q6	0.00177106	-6.33618
GO_RESPONSE_TO_PAIN	0.00177228	-6.33549
GO_NEURON_MATURATION	0.00177228	-6.33549
GO_SOMITOGENESIS	0.00177384	-6.33461
GARGALOVIC_RESPONSE_TO_OXIDIZED_PHOSPHOLIPIDS_GREY_DN	0.00177384	-6.33461
MORF_BCL2	0.00177896	-6.33172
GO_REGULATION_OF_PHOSPHATIDYLINOSITOL_3_KINASE_ACTIVITY	0.00179119	-6.32487
HMX1_01	0.00179119	-6.32487
DACOSTA_UV_RESPONSE_VIA_ERCC3_COMMON_UP	0.00179193	-6.32446
NFKB_Q6	0.00184258	-6.29659
GSE9650_EFFECTOR_VS_EXHAUSTED_CD8_TCELL_DN	0.00184824	-6.29352
GSE20715_0H_VS_24H_OZONE_TLR4_KO_LUNG_UP	0.00184824	-6.29352
GO_RNA_POLYMERASE_II_TRANSCRIPTION_COFACTOR_ACTIVITY	0.00189956	-6.26613
GO_POSITIVE_REGULATION_OF_CAMP_METABOLIC_PROCESS	0.00189956	-6.26613
BENPORATH_ES_CORE_NINE_CORRELATED	0.00192386	-6.25342
GSE37605_TREG_VS_TCONV_C57BL6_FOXP3_FUSION_GFP_UP	0.0019557	-6.23701
GO_REGULATION_OF_REPRODUCTIVE_PROCESS	0.0019557	-6.23701
GSE18281_CORTICAL_VS_MEDULLARY_THYMOCYTE_DN	0.00196439	-6.23258
FREAC4_01	0.00197538	-6.227
GO_TRANSMEMBRANE_RECEPTOR_PROTEIN_TYROSINE_KINASE_SIGNALING_PATHWAY	0.00201808	-6.20561
MYOD_Q6	0.00208099	-6.17491
ATGTTAA_MIR302C	0.00208099	-6.17491
TGIF_01	0.00208099	-6.17491
SHETH_LIVER_CANCER_VS_TXNIP_LOSS_PAM5	0.00208632	-6.17235
GO_MAMMARY_GLAND_MORPHOGENESIS	0.00208647	-6.17228
GO_ENDODERMAL_CELL_DIFFERENTIATION	0.00208647	-6.17228
NABA_ECM_GLYCOPROTEINS	0.00208661	-6.17221
GSE10094_LCMV_VS_LISTERIA_IND_EFF_CD4_TCELL_DN	0.00208661	-6.17221
GSE7548_NAIVE_VS_DAY28_PCC_IMMUNIZATION_CD4_TCELL_DN	0.00208661	-6.17221
GO_SOLUTE_SODIUM_SYMPORTER_ACTIVITY	0.00211812	-6.15723
GO_POSITIVE_REGULATION_OF_REPRODUCTIVE_PROCESS	0.00211812	-6.15723
ROVERSI_GLIOMA_COPY_NUMBER_DN	0.00211812	-6.15723
GSE13485_DAY7_VS_DAY21_YF17D_VACCINE_PBMC_DN	0.0021192	-6.15672
GO_ANCHORED_COMPONENT_OF_MEMBRANE	0.0021192	-6.15672
GO_RESPONSE_TO_AMPHETAMINE	0.00213044	-6.15143
GO_EATING_BEHAVIOR	0.00213044	-6.15143
GO_REGULATION_OF_DENDRITIC_SPINE_MORPHOGENESIS	0.00213044	-6.15143
GO_POSITIVE_REGULATION_OF_BMP_SIGNALING_PATHWAY	0.00213044	-6.15143
ACTGTGA_MIR27A_MIR27B	0.00213804	-6.14787
STAT1_03	0.00219401	-6.12202
YKACATTT_UNKNOWN	0.00220118	-6.11876
KRAS.600.LUNG.BREAST_UP.V1_DN	0.00220118	-6.11876
GO_RESPONSE_TO_ALCOHOL	0.00220471	-6.11716
MORF_CASP10	0.0022154	-6.11232
GO_EPIDERMAL_CELL_DIFFERENTIATION	0.0022154	-6.11232
GO_NEGATIVE_REGULATION_OF_NEURAL_PRECURSOR_CELL_PROLIFERATION	0.00222807	-6.10662
GO_POSITIVE_REGULATION_OF_NEUROBLAST_PROLIFERATION	0.00222807	-6.10662
REACTOME_INTERACTION_BETWEEN_L1_AND_ANKYRINS	0.00222807	-6.10662
GO_MALE_GENITALIA_DEVELOPMENT	0.00222807	-6.10662
GO_NEUROPEPTIDE_BINDING	0.00222807	-6.10662
GO_REGULATION_OF_BINDING	0.0022343	-6.10383
GSE7459_UNTREATED_VS_IL6_TREATED_ACT_CD4_TCELL_DN	0.00226895	-6.08844
GO_DIGESTION	0.00226895	-6.08844
GO_ENDODERMAL_CELL_FATE_COMMITMENT	0.00226985	-6.08804
GO_VENTRICULAR_CARDIAC_MUSCLE_CELL_DEVELOPMENT	0.00226985	-6.08804
GO_SUBSTRATE_INDEPENDENT_TELENCEPHALIC_TANGENTIAL_MIGRATION	0.00226985	-6.08804
GO_NEGATIVE_REGULATION_OF_EPIDERMAL_CELL_DIFFERENTIATION	0.00226985	-6.08804
GO_EYELID_DEVELOPMENT_IN_CAMERA_TYPE_EYE	0.00226985	-6.08804
GO_REGULATION_OF_RESPIRATORY_GASEOUS_EXCHANGE_BY_NEUROLOGICAL_SYSTEM_PROCESS	0.00226985	-6.08804
GSE13485_DAY1_VS_DAY7_YF17D_VACCINE_PBMC_UP	0.00227162	-6.08726
PAX4_01	0.0023796	-6.04082
BANDRES_RESPONSE_TO_CARMUSTIN_MGMT_48HR_DN	0.00238615	-6.03807
GO_POSITIVE_REGULATION_OF_STRIATED_MUSCLE_CELL_DIFFERENTIATION	0.00240439	-6.03046
COWLING_MYCN_TARGETS	0.00241799	-6.02482
GO_REGULATION_OF_CHONDROCYTE_DIFFERENTIATION	0.00241799	-6.02482
GO_CATECHOLAMINE_METABOLIC_PROCESS	0.00241799	-6.02482
GSE25502_WT_VS_KLF13_KO_THYMIC_MEMORY_LIKE_CD8_TCELL_DN	0.00243301	-6.01862
GSE13485_DAY1_VS_DAY3_YF17D_VACCINE_PBMC_UP	0.00243301	-6.01862
GO_AMINO_ACID_TRANSMEMBRANE_TRANSPORTER_ACTIVITY	0.00243364	-6.01837
PTEN_DN.V1_UP	0.00245752	-6.0086
HNF4ALPHA_Q6	0.00250155	-5.99084
REACTOME_REGULATION_OF_INSULIN_SECRETION	0.0025046	-5.98963
TGTTTAC_MIR30A5P_MIR30C_MIR30D_MIR30B_MIR30E5P	0.00252306	-5.98228
GO_POSITIVE_REGULATION_OF_EPIDERMIS_DEVELOPMENT	0.0025406	-5.97536
GO_REGULATION_OF_WNT_SIGNALING_PATHWAY	0.00258096	-5.9596
GO_MALE_SEX_DIFFERENTIATION	0.00260379	-5.95079
GSE29614_CTRL_VS_TIV_FLU_VACCINE_PBMC_2007_UP	0.00260379	-5.95079
GSE43955_TH0_VS_TGFB_IL6_TH17_ACT_CD4_TCELL_1H_DN	0.00264135	-5.93646
GSE18281_CORTICAL_THYMOCYTE_VS_WHOLE_CORTEX_THYMUS_UP	0.00264135	-5.93646
GSE360_L_DONOVANI_VS_T_GONDII_DC_UP	0.00264135	-5.93646
REACTOME_DEVELOPMENTAL_BIOLOGY	0.00264903	-5.93356
BHAT_ESR1_TARGETS_VIA_AKT1_UP	0.00267082	-5.92537
GO_POSITIVE_REGULATION_OF_CELL_CYCLE	0.00269039	-5.91807
GO_MAMMARY_GLAND_EPITHELIUM_DEVELOPMENT	0.00272009	-5.90709
GO_PROTEIN_TYROSINE_KINASE_ACTIVITY	0.00277469	-5.88722
REACTOME_FGFR_LIGAND_BINDING_AND_ACTIVATION	0.00277564	-5.88688
GO_SEX_DETERMINATION	0.00277564	-5.88688
GO_REGULATION_OF_APPETITE	0.00277564	-5.88688
GO_CENTRAL_NERVOUS_SYSTEM_PROJECTION_NEURON_AXONOGENESIS	0.00277564	-5.88688
GO_REGULATION_OF_MULTICELLULAR_ORGANISM_GROWTH	0.00277828	-5.88592
MODULE_438	0.00277828	-5.88592
YTAAYNGCT_UNKNOWN	0.00278436	-5.88374
GO_NEUROPEPTIDE_RECEPTOR_ACTIVITY	0.00278861	-5.88221
MIKKELSEN_IPS_ICP_WITH_H3K4ME3_AND_H327ME3	0.00279154	-5.88116
GRE_C	0.00279154	-5.88116
GSE17721_POLYIC_VS_PAM3CSK4_0.5H_BMDC_UP	0.00279781	-5.87892
GSE13485_CTRL_VS_DAY1_YF17D_VACCINE_PBMC_DN	0.00281559	-5.87258
P53_DECAMER_Q2	0.0028401	-5.86392
SRY_02	0.0028401	-5.86392
MODULE_99	0.00286209	-5.8562
PKCA_DN.V1_UP	0.00288918	-5.84678
MODULE_157	0.00292194	-5.83551
GSE19888_CTRL_VS_A3R_ACTIVATION_MAST_CELL_DN	0.00294561	-5.82744
RADAEVA_RESPONSE_TO_IFNA1_DN	0.00294583	-5.82736
INGRAM_SHH_TARGETS	0.00294583	-5.82736
GSE17721_CTRL_VS_POLYIC_0.5H_BMDC_DN	0.00296192	-5.82192
GSE43955_TH0_VS_TGFB_IL6_TH17_ACT_CD4_TCELL_10H_DN	0.00296192	-5.82192
CEBPGAMMA_Q6	0.00298685	-5.81353
SCHRAETS_MLL_TARGETS_DN	0.00300728	-5.80672
GO_RECEPTOR_ACTIVATOR_ACTIVITY	0.00300728	-5.80672
GO_AGGRESOME	0.00300728	-5.80672
MODULE_80	0.00300728	-5.80672
AR_Q2	0.00300878	-5.80622
TGCTGAY_UNKNOWN	0.00304235	-5.79513
COREBINDINGFACTOR_Q6	0.00304353	-5.79474
GO_POSITIVE_REGULATION_OF_TRANSCRIPTION_REGULATORY_REGION_DNA_BINDING	0.00306317	-5.78831
GO_REGULATION_OF_EPITHELIAL_CELL_DIFFERENTIATION_INVOLVED_IN_KIDNEY_DEVELOPMENT	0.00306317	-5.78831
GO_REGULATION_OF_PROTEIN_KINASE_C_SIGNALING	0.00306317	-5.78831
GO_CELL_MIGRATION_INVOLVED_IN_HEART_DEVELOPMENT	0.00306317	-5.78831
GO_POSITIVE_REGULATION_OF_MEIOTIC_CELL_CYCLE	0.00306317	-5.78831
GO_FOREBRAIN_MORPHOGENESIS	0.00306317	-5.78831
GO_TROPHECTODERMAL_CELL_DIFFERENTIATION	0.00306317	-5.78831
GO_CRANIOFACIAL_SUTURE_MORPHOGENESIS	0.00306317	-5.78831
GO_NEUROTRANSMITTER_BIOSYNTHETIC_PROCESS	0.00306317	-5.78831
GO_HEART_TRABECULA_FORMATION	0.00306317	-5.78831
GO_TRANSCRIPTION_FACTOR_ACTIVITY_RNA_POLYMERASE_II_CORE_PROMOTER_SEQUENCE_SPECIFIC	0.00306317	-5.78831
ZAIDI_OSTEOBLAST_TRANSCRIPTION_FACTORS	0.00306317	-5.78831
REACTOME_FGFR1_LIGAND_BINDING_AND_ACTIVATION	0.00306317	-5.78831
GO_REGULATION_OF_DENDRITIC_SPINE_DEVELOPMENT	0.00306723	-5.78698
GO_PLASMA_MEMBRANE_REGION	0.00309471	-5.77806
ACTGCCT_MIR34B	0.00310945	-5.77331
LBP1_Q6	0.00310945	-5.77331
GSE17721_CTRL_VS_PAM3CSK4_1H_BMDC_DN	0.00313397	-5.76545
GSE33374_CD8_ALPHAALPHA_VS_ALPHABETA_CD161_HIGH_TCELL_UP	0.00313397	-5.76545
GO_POSITIVE_REGULATION_OF_CYCLIC_NUCLEOTIDE_METABOLIC_PROCESS	0.00316468	-5.7557
SRC_UP.V1_UP	0.00317655	-5.75196
GO_REGULATION_OF_MUSCLE_CELL_DIFFERENTIATION	0.00317655	-5.75196
GO_EXOCRINE_SYSTEM_DEVELOPMENT	0.00320126	-5.74421
MYOGNF1_01	0.00320126	-5.74421
EVI1_02	0.0032396	-5.73231
RYAAAKNNNNNNTTGW_UNKNOWN	0.00324776	-5.72979
REACTOME_TRANSPORT_OF_INORGANIC_CATIONS_ANIONS_AND_AMINO_ACIDS_OLIGOPEPTIDES	0.00325667	-5.72705
GO_MULTI_MULTICELLULAR_ORGANISM_PROCESS	0.00328086	-5.71965
TFIIA_Q6	0.00329952	-5.71398
STAT5A_03	0.00329952	-5.71398
NGFIC_01	0.00329952	-5.71398
GSE14350_TREG_VS_TEFF_IN_IL2RB_KO_DN	0.00331374	-5.70968
GSE20715_0H_VS_48H_OZONE_TLR4_KO_LUNG_UP	0.00331426	-5.70952
GSE46143_CTRL_VS_LMP2A_TRANSDUCED_CD10_POS_GC_BCELL_UP	0.00331426	-5.70952
GO_POSITIVE_REGULATION_OF_PROTEIN_MODIFICATION_PROCESS	0.00334917	-5.69904
GO_MULTICELLULAR_ORGANISMAL_HOMEOSTASIS	0.00334959	-5.69892
ATGTTTC_MIR494	0.00338905	-5.68721
GO_ADRENERGIC_RECEPTOR_SIGNALING_PATHWAY	0.00341428	-5.67979
GO_EPITHELIAL_CELL_DIFFERENTIATION_INVOLVED_IN_KIDNEY_DEVELOPMENT	0.00341428	-5.67979
HASLINGER_B_CLL_WITH_13Q14_DELETION	0.00341428	-5.67979
WONG_ENDMETRIUM_CANCER_UP	0.00341428	-5.67979
GO_TRABECULA_FORMATION	0.00341428	-5.67979
GO_WATER_HOMEOSTASIS	0.00342597	-5.67637
YNTTTNNNANGCARM_UNKNOWN	0.00342597	-5.67637
GO_NEURON_NEURON_SYNAPTIC_TRANSMISSION	0.00344787	-5.67
MAZR_01	0.00346008	-5.66646
GO_INTRACELLULAR_RECEPTOR_SIGNALING_PATHWAY	0.00347695	-5.6616
GO_MULTICELLULAR_ORGANISMAL_SIGNALING	0.00348462	-5.6594
GO_PHENOL_CONTAINING_COMPOUND_BIOSYNTHETIC_PROCESS	0.00353511	-5.64501
GO_RNA_POLYMERASE_II_TRANSCRIPTION_COACTIVATOR_ACTIVITY	0.00353511	-5.64501
CAR_WBSCR22	0.00353511	-5.64501
GO_MYELOID_LEUKOCYTE_DIFFERENTIATION	0.00354418	-5.64245
GO_NEURAL_TUBE_FORMATION	0.00354418	-5.64245
GO_TRANSMEMBRANE_RECEPTOR_PROTEIN_KINASE_ACTIVITY	0.00356268	-5.63724
MORF_NF1	0.00369348	-5.60119
VERHAAK_GLIOBLASTOMA_PRONEURAL	0.00369348	-5.60119
GO_REGULATION_OF_AXONOGENESIS	0.00369348	-5.60119
GO_REGULATION_OF_OSTEOBLAST_DIFFERENTIATION	0.00369908	-5.59967
MEF2_01	0.00370822	-5.5972
AAAYRNCTG_UNKNOWN	0.00371219	-5.59613
GSE22886_NAIVE_CD8_TCELL_VS_NEUTROPHIL_DN	0.00371915	-5.59426
GO_OSTEOBLAST_DIFFERENTIATION	0.00374447	-5.58747
AP4_01	0.0038196	-5.56761
chr17q25	0.00384907	-5.55992
GO_REGULATION_OF_CARTILAGE_DEVELOPMENT	0.00386411	-5.55602
GSE8921_UNSTIM_0H_VS_TLR1_2_STIM_MONOCYTE_3H_DN	0.0039367	-5.53741
GSE21670_STAT3_KO_VS_WT_CD4_TCELL_TGFB_TREATED_DN	0.0039367	-5.53741
CYCLIN_D1_UP.V1_UP	0.0039367	-5.53741
BRCA1_DN.V1_UP	0.0040198	-5.51652
ACEVEDO_FGFR1_TARGETS_IN_PROSTATE_CANCER_MODEL_DN	0.00402557	-5.51509
GO_REGULATION_OF_CELL_PROLIFERATION_INVOLVED_IN_HEART_MORPHOGENESIS	0.00402663	-5.51483
GO_REGULATION_OF_RESPIRATORY_SYSTEM_PROCESS	0.00402663	-5.51483
GO_ATRIOVENTRICULAR_VALVE_MORPHOGENESIS	0.00402663	-5.51483
GO_THYROID_HORMONE_METABOLIC_PROCESS	0.00402663	-5.51483
GO_ENDOCARDIAL_CUSHION_FORMATION	0.00402663	-5.51483
GO_OLFACTORY_BULB_INTERNEURON_DIFFERENTIATION	0.00402663	-5.51483
GO_REGULATION_OF_CELL_DIVISION	0.00403952	-5.51163
RSRFC4_Q2	0.00412374	-5.49099
STAT5A_04	0.00412374	-5.49099
PID_EPHA_FWDPATHWAY	0.00412877	-5.48978
GO_BRAIN_MORPHOGENESIS	0.00412877	-5.48978
GO_ESTABLISHMENT_OR_MAINTENANCE_OF_BIPOLAR_CELL_POLARITY	0.00412877	-5.48978
GO_IONOTROPIC_GLUTAMATE_RECEPTOR_SIGNALING_PATHWAY	0.00415201	-5.48416
GO_POSITIVE_REGULATION_OF_SMOOTHENED_SIGNALING_PATHWAY	0.00415201	-5.48416
GSE19888_ADENOSINE_A3R_INH_VS_TCELL_MEMBRANES_ACT_MAST_CELL_DN	0.00416462	-5.48113
TGASTMAGC_NFE2_01	0.00416462	-5.48113
GO_MYELOID_CELL_DIFFERENTIATION	0.00416462	-5.48113
GSE2770_IL12_AND_TGFB_VS_IL4_TREATED_ACT_CD4_TCELL_6H_DN	0.00416462	-5.48113
GSE22025_UNTREATED_VS_PROGESTERONE_TREATED_CD4_TCELL_UP	0.00416462	-5.48113
ARNT_01	0.00420295	-5.47197
GO_MEMBRANE_REGION	0.00425381	-5.45994
GO_L_AMINO_ACID_TRANSPORT	0.00431811	-5.44494
GO_POSITIVE_REGULATION_OF_OSTEOBLAST_DIFFERENTIATION	0.00431811	-5.44494
GARGALOVIC_RESPONSE_TO_OXIDIZED_PHOSPHOLIPIDS_BLUE_DN	0.00431811	-5.44494
GO_RESPONSE_TO_ACID_CHEMICAL	0.00433457	-5.44113
CTTTGTA_MIR524	0.00434832	-5.43797
MORF_BNIP1	0.00440328	-5.42541
KONDO_PROSTATE_CANCER_WITH_H3K27ME3	0.00440328	-5.42541
NFY_Q6	0.00440631	-5.42472
MORF_ESR1	0.00441048	-5.42377
CREB_Q2_01	0.00448277	-5.40751
MODULE_38	0.00449305	-5.40522
BRUNEAU_HEART_GREAT_VESSELS_AND_VALVULOGENESIS	0.00455297	-5.39198
OHM_EMBRYONIC_CARCINOMA_DN	0.00455297	-5.39198
PLASARI_TGFB1_TARGETS_10HR_DN	0.00457007	-5.38823
GO_PHOSPHATIDYLINOSITOL_3_KINASE_ACTIVITY	0.00461344	-5.37878
GO_NEURAL_PRECURSOR_CELL_PROLIFERATION	0.00461344	-5.37878
GO_POSITIVE_REGULATION_OF_KINASE_ACTIVITY	0.00462049	-5.37726
AAGCACA_MIR218	0.00463089	-5.37501
GO_NEGATIVE_REGULATION_OF_RESPONSE_TO_EXTERNAL_STIMULUS	0.00463152	-5.37487
chr20q13	0.00463372	-5.3744
CAGTATT_MIR200B_MIR200C_MIR429	0.00464771	-5.37138
GSE6875_TCONV_VS_TREG_DN	0.00465304	-5.37023
GSE28737_FOLLICULAR_VS_MARGINAL_ZONE_BCELL_BCL6_HET_DN	0.00465304	-5.37023
LIU_VAV3_PROSTATE_CARCINOGENESIS_UP	0.0046548	-5.36986
RAPA_EARLY_UP.V1_UP	0.00467334	-5.36588
BCAT.100_UP.V1_UP	0.00472149	-5.35563
BCAT_GDS748_UP	0.00472149	-5.35563
DOANE_BREAST_CANCER_ESR1_DN	0.00472149	-5.35563
GO_REGULATION_OF_NEURONAL_SYNAPTIC_PLASTICITY	0.00472149	-5.35563
GO_NEGATIVE_REGULATION_OF_DNA_BINDING	0.00472149	-5.35563
GO_COLUMNAR_CUBOIDAL_EPITHELIAL_CELL_DEVELOPMENT	0.00472149	-5.35563
GO_CELLULAR_CHEMICAL_HOMEOSTASIS	0.00477285	-5.34481
GO_SENSORY_PERCEPTION	0.00477977	-5.34336
GO_POSITIVE_REGULATION_OF_PROTEIN_TYROSINE_KINASE_ACTIVITY	0.00479297	-5.34061
MYB_Q6	0.00479636	-5.3399
GO_CELLULAR_RESPONSE_TO_ORGANIC_CYCLIC_COMPOUND	0.00480685	-5.33771
GO_POSITIVE_REGULATION_OF_CELLULAR_COMPONENT_ORGANIZATION	0.00480686	-5.33771
GSE13485_CTRL_VS_DAY21_YF17D_VACCINE_PBMC_DN	0.0048189	-5.33521
P53_DN.V2_DN	0.0048189	-5.33521
GO_NEGATIVE_REGULATION_OF_CELL_PROJECTION_ORGANIZATION	0.0048189	-5.33521
MORF_MAGEA9	0.00482731	-5.33347
TATA_01	0.00483757	-5.33134
PAX8_B	0.00490351	-5.3178
GO_PEPTIDYL_TYROSINE_MODIFICATION	0.0049143	-5.31561
GSE22025_UNTREATED_VS_TGFB1_TREATED_CD4_TCELL_DN	0.0049143	-5.31561
GSE14769_UNSTIM_VS_40MIN_LPS_BMDM_UP	0.0049143	-5.31561
GSE28737_WT_VS_BCL6_KO_MARGINAL_ZONE_BCELL_UP	0.0049143	-5.31561
MIKKELSEN_ES_ICP_WITH_H3K4ME3_AND_H3K27ME3	0.00494528	-5.30932
GO_NEGATIVE_REGULATION_OF_NOTCH_SIGNALING_PATHWAY	0.0049968	-5.29896
GO_CELL_DIFFERENTIATION_INVOLVED_IN_EMBRYONIC_PLACENTA_DEVELOPMENT	0.0049968	-5.29896
GO_RNA_POLYMERASE_II_TRANSCRIPTION_COREPRESSOR_ACTIVITY	0.0049968	-5.29896
LI_WILMS_TUMOR	0.0049968	-5.29896
GO_GASTRULATION_WITH_MOUTH_FORMING_SECOND	0.0049968	-5.29896
GO_HEART_TRABECULA_MORPHOGENESIS	0.0049968	-5.29896
CREB_Q3	0.00503183	-5.29197
NABA_CORE_MATRISOME	0.0050649	-5.28542
GO_SODIUM_ION_TRANSMEMBRANE_TRANSPORT	0.0050721	-5.284
GO_REGULATION_OF_BIOMINERAL_TISSUE_DEVELOPMENT	0.00507325	-5.28377
KEGG_MELANOMA	0.00507325	-5.28377
AHR_Q5	0.0050898	-5.28052
MORF_RAGE	0.00513484	-5.27171
GO_CATECHOLAMINE_BINDING	0.00517584	-5.26375
GO_PARAXIAL_MESODERM_DEVELOPMENT	0.00517584	-5.26375
GO_NOTCH_BINDING	0.00517584	-5.26375
REACTOME_ACTIVATED_POINT_MUTANTS_OF_FGFR2	0.00517584	-5.26375
GO_NEGATIVE_REGULATION_OF_EPIDERMIS_DEVELOPMENT	0.00517584	-5.26375
GO_PHASIC_SMOOTH_MUSCLE_CONTRACTION	0.00517584	-5.26375
GO_ADRENERGIC_RECEPTOR_ACTIVITY	0.00517584	-5.26375
GO_STABILIZATION_OF_MEMBRANE_POTENTIAL	0.00517584	-5.26375
GO_INTESTINAL_EPITHELIAL_CELL_DIFFERENTIATION	0.00517584	-5.26375
GO_DETECTION_OF_TEMPERATURE_STIMULUS	0.00517584	-5.26375
MEISSNER_BRAIN_HCP_WITH_H3K4ME2	0.00517584	-5.26375
GO_DEFINITIVE_HEMOPOIESIS	0.00517584	-5.26375
GSE46606_IRF4HIGH_VS_WT_CD40L_IL2_IL5_DAY3_STIMULATED_BCELL_DN	0.00518742	-5.26152
GSE360_L_MAJOR_VS_T_GONDII_DC_UP	0.00518742	-5.26152
GO_HOMEOSTATIC_PROCESS	0.00521922	-5.25541
GSE36476_YOUNG_VS_OLD_DONOR_MEMORY_CD4_TCELL_DN	0.00523743	-5.25192
STAT5A_01	0.00527675	-5.24445
CREB_01	0.0053032	-5.23944
GO_NEGATIVE_REGULATION_OF_CALCIUM_ION_TRANSPORT	0.00533263	-5.23391
GO_IONOTROPIC_GLUTAMATE_RECEPTOR_COMPLEX	0.00533263	-5.23391
GO_REGULATION_OF_LIPID_KINASE_ACTIVITY	0.00533263	-5.23391
GO_REGULATION_OF_PHOSPHOLIPID_METABOLIC_PROCESS	0.0053481	-5.23101
GO_POSITIVE_REGULATION_OF_NUCLEAR_DIVISION	0.0053481	-5.23101
BRIDEAU_IMPRINTED_GENES	0.0053481	-5.23101
GO_NEGATIVE_REGULATION_OF_CELL_MORPHOGENESIS_INVOLVED_IN_DIFFERENTIATION	0.005357	-5.22935
SCHAEFFER_PROSTATE_DEVELOPMENT_12HR_UP	0.005357	-5.22935
GO_SYMPORTER_ACTIVITY	0.00546727	-5.20898
TGTATGA_MIR4853P	0.00546727	-5.20898
GSE7568_CTRL_VS_3H_TGFB_TREATED_MACROPHAGES_WITH_IL4_AND_DEXAMETHASONE_UP	0.00546727	-5.20898
GSE17721_CTRL_VS_PAM3CSK4_0.5H_BMDC_DN	0.00547281	-5.20796
GSE23505_UNTREATED_VS_4DAY_IL6_IL1_TREATED_CD4_TCELL_DN	0.00547281	-5.20796
GSE2405_S_AUREUS_VS_A_PHAGOCYTOPHILUM_NEUTROPHIL_UP	0.00547281	-5.20796
GO_POSITIVE_REGULATION_OF_DNA_REPLICATION	0.00551816	-5.19971
PAX3_B	0.00551816	-5.19971
NIKOLSKY_BREAST_CANCER_17Q21_Q25_AMPLICON	0.00553196	-5.19721
GO_MYOBLAST_DIFFERENTIATION	0.00553245	-5.19712
MODULE_51	0.00553245	-5.19712
GO_POSITIVE_REGULATION_OF_BLOOD_PRESSURE	0.00553245	-5.19712
GO_ION_HOMEOSTASIS	0.00553764	-5.19619
AP2REP_01	0.00553955	-5.19584
CTGCAGY_UNKNOWN	0.00554731	-5.19444
SOX5_01	0.00554954	-5.19404
chr17q21	0.00554954	-5.19404
GFI1_01	0.00554954	-5.19404
HSF1_01	0.00554954	-5.19404
GO_REGULATION_OF_NUCLEOTIDE_METABOLIC_PROCESS	0.00563822	-5.17819
GO_PEPTIDE_RECEPTOR_ACTIVITY	0.00565203	-5.17574
GO_POSITIVE_REGULATION_OF_NUCLEOTIDE_METABOLIC_PROCESS	0.00565203	-5.17574
GTGCCAA_MIR96	0.00571933	-5.1639
GO_NEGATIVE_REGULATION_OF_TRANSMEMBRANE_RECEPTOR_PROTEIN_SERINE_THREONINE_KINASE_SIGNALING_PATHWAY	0.00572273	-5.16331
RELA_DN.V1_UP	0.0058168	-5.14701
GO_POSITIVE_REGULATION_OF_PEPTIDYL_TYROSINE_PHOSPHORYLATION	0.00587721	-5.13667
GO_POSTSYNAPSE	0.00594833	-5.12465
chr14q13	0.0059565	-5.12327
GO_TEMPERATURE_HOMEOSTASIS	0.0059565	-5.12327
E4F1_Q6	0.00603276	-5.11055
GSE15750_WT_VS_TRAF6KO_DAY10_EFF_CD8_TCELL_DN	0.00608199	-5.10242
HFH8_01	0.00608199	-5.10242
GSE27786_NKTCELL_VS_ERYTHROBLAST_DN	0.00608199	-5.10242
GSE17721_POLYIC_VS_CPG_24H_BMDC_UP	0.00608199	-5.10242
GSE19825_NAIVE_VS_IL2RALOW_DAY3_EFF_CD8_TCELL_UP	0.00608199	-5.10242
CCTNTMAGA_UNKNOWN	0.00616618	-5.08868
GSE37605_C57BL6_VS_NOD_FOXP3_FUSION_GFP_TREG_UP	0.00617085	-5.08792
MOREAUX_MULTIPLE_MYELOMA_BY_TACI_UP	0.00618005	-5.08643
GO_POSITIVE_REGULATION_OF_CELL_MORPHOGENESIS_INVOLVED_IN_DIFFERENTIATION	0.00622674	-5.0789
GCNP_SHH_UP_EARLY.V1_DN	0.00622674	-5.0789
GO_MACROMOLECULAR_COMPLEX_BINDING	0.00628895	-5.06896
GNF2_RAB3A	0.00635195	-5.05899
GO_POSITIVE_REGULATION_OF_BIOMINERAL_TISSUE_DEVELOPMENT	0.00635195	-5.05899
TAL1BETAITF2_01	0.00635661	-5.05826
GCACTTT_MIR175P_MIR20A_MIR106A_MIR106B_MIR20B_MIR519D	0.00640361	-5.05089
GO_GERM_CELL_DEVELOPMENT	0.00640659	-5.05043
GSE28737_FOLLICULAR_VS_MARGINAL_ZONE_BCELL_DN	0.00640659	-5.05043
GO_IDENTICAL_PROTEIN_BINDING	0.00646716	-5.04102
KIM_BIPOLAR_DISORDER_OLIGODENDROCYTE_DENSITY_CORR_DN	0.00650183	-5.03567
GO_POSITIVE_REGULATION_OF_PEPTIDE_SECRETION	0.00650183	-5.03567
KEGG_GAP_JUNCTION	0.00650183	-5.03567
GO_REGULATION_OF_GTPASE_ACTIVITY	0.00651474	-5.03369
REACTOME_GABA_SYNTHESIS_RELEASE_REUPTAKE_AND_DEGRADATION	0.00652551	-5.03204
GO_BRANCH_ELONGATION_OF_AN_EPITHELIUM	0.00652551	-5.03204
GO_NEGATIVE_REGULATION_OF_TISSUE_REMODELING	0.00652551	-5.03204
GO_REGULATION_OF_WATER_LOSS_VIA_SKIN	0.00652551	-5.03204
GO_NARROW_PORE_CHANNEL_ACTIVITY	0.00652551	-5.03204
SHIN_B_CELL_LYMPHOMA_CLUSTER_5	0.00652551	-5.03204
GO_POST_ANAL_TAIL_MORPHOGENESIS	0.00652551	-5.03204
GO_ANTIGEN_PROCESSING_AND_PRESENTATION_OF_ENDOGENOUS_ANTIGEN	0.00652551	-5.03204
GO_RETINOIC_ACID_RECEPTOR_SIGNALING_PATHWAY	0.00652551	-5.03204
GO_NEGATIVE_REGULATION_OF_PLATELET_ACTIVATION	0.00652551	-5.03204
GO_NEGATIVE_REGULATION_OF_CELL_KILLING	0.00652551	-5.03204
GO_NEGATIVE_REGULATION_OF_BEHAVIOR	0.00652551	-5.03204
IL21_UP.V1_UP	0.00653168	-5.03109
GO_RESPONSE_TO_WOUNDING	0.00653633	-5.03038
LIN_NPAS4_TARGETS_DN	0.0065557	-5.02742
CCCAGAG_MIR326	0.0065696	-5.0253
GO_HORMONE_METABOLIC_PROCESS	0.0065928	-5.02178
GSE34205_RSV_VS_FLU_INF_INFANT_PBMC_UP	0.0065928	-5.02178
GO_REGULATION_OF_MYOBLAST_PROLIFERATION	0.00659765	-5.02104
GSE12505_WT_VS_E2_2_HET_PDC_UP	0.00660549	-5.01985
GO_REGULATION_OF_SYNAPSE_STRUCTURE_OR_ACTIVITY	0.00662925	-5.01626
GO_RESPONSE_TO_ABIOTIC_STIMULUS	0.00667057	-5.01005
GNF2_RTN1	0.00673038	-5.00112
GO_CARDIAC_CELL_DEVELOPMENT	0.00673038	-5.00112
GO_HOMOTYPIC_CELL_CELL_ADHESION	0.00673038	-5.00112
GO_G_PROTEIN_COUPLED_AMINE_RECEPTOR_ACTIVITY	0.00673038	-5.00112
GSE43955_1H_VS_42H_ACT_CD4_TCELL_DN	0.00674508	-4.99894
GSE22443_NAIVE_VS_ACT_AND_IL2_TREATED_CD8_TCELL_DN	0.00674508	-4.99894
GO_REGULATION_OF_PROTEIN_MODIFICATION_PROCESS	0.00684657	-4.98401
AFFAR_YY1_TARGETS_UP	0.00687995	-4.97914
GO_REGULATION_OF_PEPTIDYL_TYROSINE_PHOSPHORYLATION	0.00687995	-4.97914
GSE29618_PRE_VS_DAY7_POST_LAIV_FLU_VACCINE_MDC_UP	0.00689254	-4.97732
EGR1_01	0.00692678	-4.97236
TCF11_01	0.00696075	-4.96747
GSE3720_LPS_VS_PMA_STIM_VD2_GAMMADELTA_TCELL_DN	0.00697413	-4.96555
GO_LEUKOCYTE_DIFFERENTIATION	0.00703167	-4.95733
GO_POSITIVE_REGULATION_OF_CELL_PROJECTION_ORGANIZATION	0.00703167	-4.95733
GO_VENTRICULAR_SEPTUM_MORPHOGENESIS	0.00703882	-4.95632
OHM_METHYLATED_IN_ADULT_CANCERS	0.00703882	-4.95632
GO_NEGATIVE_REGULATION_OF_DENDRITE_DEVELOPMENT	0.00703882	-4.95632
GO_ESTABLISHMENT_OR_MAINTENANCE_OF_EPITHELIAL_CELL_APICAL_BASAL_POLARITY	0.00703882	-4.95632
YAO_TEMPORAL_RESPONSE_TO_PROGESTERONE_CLUSTER_5	0.00703882	-4.95632
GO_CELL_PROLIFERATION_IN_FOREBRAIN	0.00703882	-4.95632
GO_PLACENTA_BLOOD_VESSEL_DEVELOPMENT	0.00703882	-4.95632
PLASARI_NFIC_TARGETS_BASAL_UP	0.00703882	-4.95632
VALK_AML_CLUSTER_7	0.00703882	-4.95632
GO_ENDOTHELIUM_DEVELOPMENT	0.00704209	-4.95585
GO_INOSITOL_LIPID_MEDIATED_SIGNALING	0.00706913	-4.95202
ONDER_CDH1_TARGETS_2_DN	0.00718827	-4.93531
chr13q12	0.00723177	-4.92927
GO_REGULATION_OF_SMOOTHENED_SIGNALING_PATHWAY	0.00723177	-4.92927
GO_NEURAL_NUCLEUS_DEVELOPMENT	0.00723177	-4.92927
GO_LENS_DEVELOPMENT_IN_CAMERA_TYPE_EYE	0.00723177	-4.92927
GO_POSITIVE_REGULATION_OF_HYDROLASE_ACTIVITY	0.00725279	-4.92637
GO_TRABECULA_MORPHOGENESIS	0.00725618	-4.9259
GO_INSULIN_SECRETION	0.00725618	-4.9259
GU_PDEF_TARGETS_DN	0.00725618	-4.9259
GO_ASTROCYTE_DIFFERENTIATION	0.00725618	-4.9259
AGCACTT_MIR93_MIR302A_MIR302B_MIR302C_MIR302D_MIR372_MIR373_MIR520E_MIR520A_MIR526B_MIR520B_MIR520C_MIR520D	0.00726415	-4.9248
WONG_ENDMETRIUM_CANCER_DN	0.00727689	-4.92305
USF_Q6_01	0.00727967	-4.92267
AP3_Q6	0.00727967	-4.92267
SWEET_LUNG_CANCER_KRAS_DN	0.00731448	-4.9179
MODULE_92	0.00739826	-4.90651
SRF_Q4	0.00757919	-4.88235
GO_ACTIVE_TRANSMEMBRANE_TRANSPORTER_ACTIVITY	0.00760242	-4.87929
WHN_B	0.00761089	-4.87817
GSE3982_EFF_MEMORY_VS_CENT_MEMORY_CD4_TCELL_UP	0.00766237	-4.87143
GO_KINASE_REGULATOR_ACTIVITY	0.00766237	-4.87143
GO_SINGLE_ORGANISM_CELL_ADHESION	0.00766268	-4.87139
GO_TRANSPORTER_ACTIVITY	0.00770095	-4.86641
KRAS.LUNG.BREAST_UP.V1_UP	0.00777508	-4.85683
GO_ACTIVE_ION_TRANSMEMBRANE_TRANSPORTER_ACTIVITY	0.00779564	-4.85419
GSE40666_STAT1_KO_VS_STAT4_KO_CD8_TCELL_WITH_IFNA_STIM_90MIN_DN	0.00784265	-4.84818
GSE19772_CTRL_VS_HCMV_INF_MONOCYTES_AND_PI3K_INHIBITION_DN	0.00784817	-4.84747
GO_AGING	0.00787935	-4.84351
GO_ANTIGEN_BINDING	0.00792747	-4.83742
TAANNYSGCG_UNKNOWN	0.00792747	-4.83742
GO_HORMONE_BINDING	0.0079591	-4.83344
GO_TERMINAL_BOUTON	0.0079591	-4.83344
HOWLIN_PUBERTAL_MAMMARY_GLAND	0.0079591	-4.83344
CTGRYYYNATT_UNKNOWN	0.0079591	-4.83344
GO_NEGATIVE_REGULATION_OF_CELLULAR_RESPONSE_TO_GROWTH_FACTOR_STIMULUS	0.008073	-4.81923
ATF6_01	0.008073	-4.81923
GCGCTTT_MIR518B_MIR518C_MIR518D	0.00808937	-4.8172
GO_RETINAL_GANGLION_CELL_AXON_GUIDANCE	0.00808937	-4.8172
WANG_THOC1_TARGETS_DN	0.00808937	-4.8172
GO_UTERUS_DEVELOPMENT	0.00808937	-4.8172
chr11q25	0.00808937	-4.8172
GO_CYCLASE_ACTIVITY	0.00808937	-4.8172
GO_GLOMERULAR_EPITHELIUM_DEVELOPMENT	0.00808937	-4.8172
GO_MYOBLAST_FUSION	0.00808937	-4.8172
GO_NEGATIVE_REGULATION_OF_CELL_GROWTH	0.00823335	-4.79956
ESC_V6.5_UP_EARLY.V1_DN	0.00823335	-4.79956
HALLMARK_KRAS_SIGNALING_UP	0.00824652	-4.79796
GO_ANATOMICAL_STRUCTURE_MATURATION	0.00824981	-4.79756
PID_WNT_SIGNALING_PATHWAY	0.00825124	-4.79739
SU_PLACENTA	0.00825124	-4.79739
GO_FIBROBLAST_GROWTH_FACTOR_RECEPTOR_BINDING	0.00825124	-4.79739
GO_SMOOTH_MUSCLE_CELL_DIFFERENTIATION	0.00825124	-4.79739
GO_SOLUTE_CATION_ANTIPORTER_ACTIVITY	0.00825124	-4.79739
GO_REGULATION_OF_EXCRETION	0.00825124	-4.79739
MODULE_382	0.00825124	-4.79739
REACTOME_SHC_MEDIATED_CASCADE	0.00825124	-4.79739
SP1_01	0.00835153	-4.78531
GO_SECONDARY_ACTIVE_TRANSMEMBRANE_TRANSPORTER_ACTIVITY	0.00835153	-4.78531
GO_RESPONSE_TO_NICOTINE	0.00838327	-4.78152
GO_VENTRICULAR_SEPTUM_DEVELOPMENT	0.00838327	-4.78152
WONG_ADULT_TISSUE_STEM_MODULE	0.00840981	-4.77836
GO_POSITIVE_REGULATION_OF_SECRETION	0.00848395	-4.76958
GO_NEGATIVE_REGULATION_OF_PHOSPHORUS_METABOLIC_PROCESS	0.00858671	-4.75754
GSE6674_UNSTIM_VS_ANTI_IGM_STIM_BCELL_DN	0.00861506	-4.75424
GO_AMINO_ACID_TRANSPORT	0.00861506	-4.75424
CARD_MIR302A_TARGETS	0.00862141	-4.75351
chr1p36	0.00868993	-4.74559
IL15_UP.V1_DN	0.00869038	-4.74554
GSE17974_0H_VS_0.5H_IN_VITRO_ACT_CD4_TCELL_UP	0.00869038	-4.74554
CAAGGAT_MIR362	0.00873997	-4.73985
GSE21546_UNSTIM_VS_ANTI_CD3_STIM_SAP1A_KO_DP_THYMOCYTES_DN	0.00878251	-4.73499
MORF_JAK3	0.00887297	-4.72475
GSE2585_CD80_HIGH_VS_LOW_AIRE_KO_MTEC_UP	0.0089448	-4.71668
HALLMARK_ESTROGEN_RESPONSE_EARLY	0.00909182	-4.70038
SCHLESINGER_METHYLATED_IN_COLON_CANCER	0.00910609	-4.69881
GO_VENTRICULAR_TRABECULA_MYOCARDIUM_MORPHOGENESIS	0.00910609	-4.69881
GO_ENAMEL_MINERALIZATION	0.00910609	-4.69881
GO_DOPAMINE_TRANSPORT	0.00910609	-4.69881
REACTOME_G_ALPHA_S_SIGNALLING_EVENTS	0.00918511	-4.69017
GSE13762_CTRL_VS_125_VITAMIND_DAY5_DC_UP	0.00918511	-4.69017
SMID_BREAST_CANCER_BASAL_UP	0.00920188	-4.68835
GTGCAAT_MIR25_MIR32_MIR92_MIR363_MIR367	0.0092749	-4.68044
REACTOME_PHOSPHOLIPASE_C_MEDIATED_CASCADE	0.00931332	-4.67631
GNF2_IL2RB	0.00933746	-4.67372
GO_LUNG_ALVEOLUS_DEVELOPMENT	0.00933746	-4.67372
HOFFMANN_IMMATURE_TO_MATURE_B_LYMPHOCYTE_UP	0.00933746	-4.67372
GNF2_MAPT	0.00933746	-4.67372
GO_HINDBRAIN_MORPHOGENESIS	0.00933746	-4.67372
GO_CEREBRAL_CORTEX_CELL_MIGRATION	0.00933746	-4.67372
GO_REGULATION_OF_METAL_ION_TRANSPORT	0.00936881	-4.67037
AP1_01	0.00945403	-4.66131
MODULE_117	0.00945587	-4.66112
TCF11MAFG_01	0.00953968	-4.6523
GO_CELLULAR_RESPONSE_TO_ESTRADIOL_STIMULUS	0.00960102	-4.64589
VALK_AML_CLUSTER_13	0.00960102	-4.64589
GO_FEAR_RESPONSE	0.00960102	-4.64589
chr6p25	0.00960102	-4.64589
CACTGCC_MIR34A_MIR34C_MIR449	0.00970186	-4.63544
GO_MUSCLE_CELL_DEVELOPMENT	0.00978408	-4.627
GO_REGULATION_OF_ANATOMICAL_STRUCTURE_SIZE	0.00982785	-4.62254
GO_POSITIVE_REGULATION_OF_EPIDERMAL_CELL_DIFFERENTIATION	0.00988009	-4.61723
WEST_ADRENOCORTICAL_TUMOR_MARKERS_DN	0.00988009	-4.61723
ATGCACG_MIR517B	0.00988009	-4.61723
GO_CARTILAGE_DEVELOPMENT_INVOLVED_IN_ENDOCHONDRAL_BONE_MORPHOGENESIS	0.00988009	-4.61723
GO_ECTODERM_DEVELOPMENT	0.00988009	-4.61723
GO_VENTRICULAR_CARDIAC_MUSCLE_CELL_DIFFERENTIATION	0.00988009	-4.61723
BMI1_DN_MEL18_DN.V1_DN	0.00988963	-4.61627
GSE2585_CD80_HIGH_VS_LOW_MTEC_UP	0.00989074	-4.61616
GSE26488_WT_VS_VP16_TRANSGENIC_HDAC7_KO_DOUBLE_POSITIVE_THYMOCYTE_UP	0.00989074	-4.61616
GSE8835_CD4_VS_CD8_TCELL_DN	0.00989074	-4.61616
GSE5589_LPS_VS_LPS_AND_IL6_STIM_IL10_KO_MACROPHAGE_45MIN_UP	0.00989074	-4.61616
PTEN_DN.V1_DN	0.0101833	-4.58701
RIGGI_EWING_SARCOMA_PROGENITOR_UP	0.0102492	-4.58056
BACH1_01	0.0102852	-4.57705
AP2_Q6	0.0102852	-4.57705
GO_TRANSMISSION_OF_NERVE_IMPULSE	0.0103166	-4.574
GO_NEGATIVE_REGULATION_OF_REPRODUCTIVE_PROCESS	0.0103166	-4.574
GO_L_AMINO_ACID_TRANSMEMBRANE_TRANSPORTER_ACTIVITY	0.0103166	-4.574
PAX2_01	0.0103166	-4.574
GSE41867_DAY6_VS_DAY15_LCMV_CLONE13_EFFECTOR_CD8_TCELL_UP	0.0103916	-4.56675
CMYB_01	0.0104182	-4.56421
GO_SOMATIC_STEM_CELL_POPULATION_MAINTENANCE	0.0104716	-4.55909
MEL18_DN.V1_DN	0.0104825	-4.55804
GO_NEGATIVE_REGULATION_OF_BMP_SIGNALING_PATHWAY	0.0105237	-4.55413
MADAN_DPPA4_TARGETS	0.0105237	-4.55413
HALMOS_CEBPA_TARGETS_DN	0.0105237	-4.55413
TGANNYRGCA_TCF11MAFG_01	0.0106881	-4.53862
CP2_01	0.0107222	-4.53544
GO_CELL_PROJECTION_PART	0.0107342	-4.53432
CTACCTC_LET7A_LET7B_LET7C_LET7D_LET7E_LET7F_MIR98_LET7G_LET7I	0.0107851	-4.52959
MODULE_55	0.0108126	-4.52705
MODULE_180	0.0108234	-4.52604
GSE40274_EOS_VS_FOXP3_AND_EOS_TRANSDUCED_ACTIVATED_CD4_TCELL_DN	0.0108234	-4.52604
GSE37605_C57BL6_VS_NOD_FOXP3_IRES_GFP_TREG_UP	0.0108234	-4.52604
GSE41176_UNSTIM_VS_ANTI_IGM_STIM_BCELL_24H_UP	0.0109143	-4.51768
PID_SMAD2_3NUCLEAR_PATHWAY	0.0109809	-4.5116
GO_CHROMATIN_DNA_BINDING	0.0109809	-4.5116
GO_CARDIAC_CONDUCTION	0.0109809	-4.5116
GO_AMIDE_TRANSPORT	0.011048	-4.50551
AGGTGCA_MIR500	0.011048	-4.50551
GSE6259_33D1_POS_DC_VS_CD8_TCELL_UP	0.0110726	-4.50329
HATADA_METHYLATED_IN_LUNG_CANCER_DN	0.0110951	-4.50125
GO_NEGATIVE_REGULATION_OF_T_CELL_DIFFERENTIATION	0.0110951	-4.50125
GO_MULTICELLULAR_ORGANISM_AGING	0.0110951	-4.50125
GO_POSITIVE_REGULATION_OF_AMINE_TRANSPORT	0.0110951	-4.50125
GO_ADENYLATE_CYCLASE_INHIBITING_G_PROTEIN_COUPLED_RECEPTOR_SIGNALING_PATHWAY	0.0114269	-4.47178
GSE13522_CTRL_VS_T_CRUZI_BRAZIL_STRAIN_INF_SKIN_DN	0.0114565	-4.4692
GSE29949_CD8_POS_DC_SPLEEN_VS_DC_BRAIN_DN	0.0114565	-4.4692
GSE22432_MULTIPOTENT_PROGENITOR_VS_CDC_UP	0.0114565	-4.4692
GSE42021_TCONV_PLN_VS_CD24INT_TCONV_THYMUS_DN	0.0114565	-4.4692
GSE4142_NAIVE_VS_MEMORY_BCELL_UP	0.0114565	-4.4692
MYCMAX_02	0.0116408	-4.45324
MORF_LTK	0.0117511	-4.44381
GO_EXOCYTIC_VESICLE	0.0117511	-4.44381
GSE12484_HEALTHY_VS_PERIDONTITIS_NEUTROPHILS_UP	0.0117639	-4.44272
KAYO_AGING_MUSCLE_UP	0.0118423	-4.43608
MODULE_20	0.0118659	-4.43409
GO_ANKYRIN_BINDING	0.0119092	-4.43044
GO_REGULATION_OF_STEROID_HORMONE_SECRETION	0.0119092	-4.43044
GO_CELL_AGGREGATION	0.0119092	-4.43044
GO_REGULATION_OF_URINE_VOLUME	0.0119092	-4.43044
SUZUKI_RESPONSE_TO_TSA_AND_DECITABINE_1A	0.0119092	-4.43044
GO_REFLEX	0.0119092	-4.43044
GO_BONE_GROWTH	0.0119092	-4.43044
REACTOME_INCRETIN_SYNTHESIS_SECRETION_AND_INACTIVATION	0.0119092	-4.43044
GO_DNA_BINDING_BENDING	0.0119092	-4.43044
SU_THYMUS	0.0119092	-4.43044
GO_SENSORY_PERCEPTION_OF_TEMPERATURE_STIMULUS	0.0119092	-4.43044
VEGF_A_UP.V1_UP	0.0120197	-4.42121
GO_LYMPHOCYTE_ACTIVATION	0.012071	-4.41695
GO_NEGATIVE_REGULATION_OF_DENDRITIC_SPINE_DEVELOPMENT	0.012098	-4.41472
GO_MAINTENANCE_OF_CELL_POLARITY	0.012098	-4.41472
GO_EPITHELIAL_TO_MESENCHYMAL_TRANSITION_INVOLVED_IN_ENDOCARDIAL_CUSHION_FORMATION	0.012098	-4.41472
GO_LOOP_OF_HENLE_DEVELOPMENT	0.012098	-4.41472
REACTOME_SIGNALING_BY_ACTIVATED_POINT_MUTANTS_OF_FGFR1	0.012098	-4.41472
GO_PONS_DEVELOPMENT	0.012098	-4.41472
MIKKELSEN_NPC_ICP_WITH_H3K27ME3	0.012098	-4.41472
GO_LATERAL_MESODERM_DEVELOPMENT	0.012098	-4.41472
GO_POSITIVE_REGULATION_OF_ACTION_POTENTIAL	0.012098	-4.41472
GO_EMBRYONIC_VISCEROCRANIUM_MORPHOGENESIS	0.012098	-4.41472
GO_LYMPHOID_PROGENITOR_CELL_DIFFERENTIATION	0.012098	-4.41472
GO_THYROID_HORMONE_GENERATION	0.012098	-4.41472
REACTOME_SIGNALING_BY_FGFR3_MUTANTS	0.012098	-4.41472
GO_NEGATIVE_REGULATION_OF_RESPONSE_TO_FOOD	0.012098	-4.41472
GO_POSITIVE_REGULATION_OF_CARDIAC_MUSCLE_CONTRACTION	0.012098	-4.41472
GO_ENDOCARDIUM_DEVELOPMENT	0.012098	-4.41472
GO_EPITHELIAL_CELL_DIFFERENTIATION_INVOLVED_IN_PROSTATE_GLAND_DEVELOPMENT	0.012098	-4.41472
GO_OPTIC_NERVE_DEVELOPMENT	0.012098	-4.41472
IK2_01	0.0121231	-4.41264
GSE38697_LIGHT_ZONE_VS_DARK_ZONE_BCELL_DN	0.0123242	-4.39619
ISRE_01	0.01235	-4.3941
MYCMAX_01	0.01235	-4.3941
GO_REGULATION_OF_AMINE_TRANSPORT	0.012445	-4.38644
RAMALHO_STEMNESS_DN	0.012445	-4.38644
GSE46025_WT_VS_FOXO1_KO_KLRG1_LOW_CD8_EFFECTOR_TCELL_UP	0.0124801	-4.38362
GO_REGULATION_OF_HEMOPOIESIS	0.0125162	-4.38073
TGACGTCA_ATF3_Q6	0.0125173	-4.38064
GO_REGULATION_OF_POSTSYNAPTIC_MEMBRANE_POTENTIAL	0.0125555	-4.3776
GSE23321_CENTRAL_MEMORY_VS_NAIVE_CD8_TCELL_DN	0.0126043	-4.37371
GSE32533_WT_VS_MIR17_OVEREXPRESS_ACT_CD4_TCELL_DN	0.0126043	-4.37371
GO_REGULATION_OF_TRANSPORTER_ACTIVITY	0.0126043	-4.37371
GSE43955_1H_VS_20H_ACT_CD4_TCELL_DN	0.0126043	-4.37371
GO_LIPID_PHOSPHORYLATION	0.0127078	-4.36554
GO_REGULATION_OF_DNA_TEMPLATED_TRANSCRIPTION_INITIATION	0.0127402	-4.36299
GO_SALIVARY_GLAND_DEVELOPMENT	0.0127402	-4.36299
GO_WALKING_BEHAVIOR	0.0127402	-4.36299
GO_FAT_SOLUBLE_VITAMIN_METABOLIC_PROCESS	0.0127402	-4.36299
GO_CYCLIC_NUCLEOTIDE_BIOSYNTHETIC_PROCESS	0.0127402	-4.36299
FRIDMAN_IMMORTALIZATION_DN	0.0127402	-4.36299
EGR3_01	0.012803	-4.35808
STAT6_01	0.0128747	-4.35249
MODULE_197	0.013113	-4.33415
BACH2_01	0.0131353	-4.33245
NFKB_C	0.0131353	-4.33245
GSE1112_OT1_CD8AB_VS_HY_CD8AA_THYMOCYTE_RTOC_CULTURE_UP	0.0131353	-4.33245
REACTOME_TRANSMEMBRANE_TRANSPORT_OF_SMALL_MOLECULES	0.0131877	-4.32847
SATO_SILENCED_BY_DEACETYLATION_IN_PANCREATIC_CANCER	0.0132093	-4.32683
REACTOME_NRAGE_SIGNALS_DEATH_THROUGH_JNK	0.0132093	-4.32683
MCCLUNG_DELTA_FOSB_TARGETS_2WK	0.0132093	-4.32683
GO_LABYRINTHINE_LAYER_DEVELOPMENT	0.0132093	-4.32683
LEE_AGING_MUSCLE_UP	0.0132093	-4.32683
GSE2128_C57BL6_VS_NOD_THYMOCYTE_MIMETOPE_NEGATIVE_SELECTION_UP	0.0132111	-4.3267
GO_NEGATIVE_REGULATION_OF_BINDING	0.0132458	-4.32407
MORF_EPHA7	0.0132458	-4.32407
MORF_MT4	0.013417	-4.31124
TGCAAAC_MIR452	0.0136049	-4.29733
DELYS_THYROID_CANCER_DN	0.0136404	-4.29472
NMYC_01	0.0136659	-4.29285
GO_POSITIVE_REGULATION_OF_MUSCLE_CELL_DIFFERENTIATION	0.013794	-4.28352
SREBP1_02	0.013794	-4.28352
GSE15330_LYMPHOID_MULTIPOTENT_VS_PRO_BCELL_UP	0.0138404	-4.28016
GSE30083_SP1_VS_SP2_THYMOCYTE_DN	0.0138404	-4.28016
GO_SYNAPSE_ORGANIZATION	0.0138729	-4.27782
GO_REGULATION_OF_MUSCLE_CONTRACTION	0.0138729	-4.27782
REACTOME_SLC_MEDIATED_TRANSMEMBRANE_TRANSPORT	0.0139771	-4.27034
SABATES_COLORECTAL_ADENOMA_UP	0.0140382	-4.26597
KRAS.BREAST_UP.V1_UP	0.0140382	-4.26597
GO_CELL_ACTIVATION	0.0140851	-4.26263
GO_SIGNALING_RECEPTOR_ACTIVITY	0.0140998	-4.2616
GO_CELL_DIFFERENTIATION_IN_HINDBRAIN	0.0141871	-4.25542
GO_COCHLEA_MORPHOGENESIS	0.0141871	-4.25542
GO_REGULATION_OF_LEUKOCYTE_DIFFERENTIATION	0.0142309	-4.25234
GSE21927_SPLEEN_VS_TUMOR_MONOCYTE_C57BL6_UP	0.0142599	-4.25031
AAGCAAT_MIR137	0.0144099	-4.23984
GSE22025_TGFB1_VS_TGFB1_AND_PROGESTERONE_TREATED_CD4_TCELL_DN	0.0144928	-4.2341
GSE43955_TH0_VS_TGFB_IL6_TH17_ACT_CD4_TCELL_42H_DN	0.0144928	-4.2341
GSE22501_PERIPHERAL_BLOOD_VS_CORD_BLOOD_TREG_UP	0.0144928	-4.2341
GSE14350_TREG_VS_TEFF_DN	0.0144928	-4.2341
GSE2405_0H_VS_3H_A_PHAGOCYTOPHILUM_STIM_NEUTROPHIL_UP	0.0144928	-4.2341
GO_BLOOD_VESSEL_REMODELING	0.0145426	-4.23067
PID_HIF2PATHWAY	0.0145426	-4.23067
GO_OLIGODENDROCYTE_DEVELOPMENT	0.0145426	-4.23067
GO_POSITIVE_REGULATION_OF_LIPID_KINASE_ACTIVITY	0.0145426	-4.23067
GO_PATTERNING_OF_BLOOD_VESSELS	0.0145426	-4.23067
GCM_TEC	0.0145426	-4.23067
E47_01	0.0145555	-4.22979
BILD_HRAS_ONCOGENIC_SIGNATURE	0.0145555	-4.22979
GO_ENDOCHONDRAL_BONE_MORPHOGENESIS	0.0147173	-4.21873
CCAGGGG_MIR331	0.0148406	-4.21039
CHOP_01	0.0148412	-4.21035
SOX9_B1	0.0148412	-4.21035
GSE1925_CTRL_VS_IFNG_PRIMED_MACROPHAGE_3H_IFNG_STIM_DN	0.0148655	-4.20871
GO_VASCULAR_PROCESS_IN_CIRCULATORY_SYSTEM	0.0150001	-4.1997
GO_SENSORY_PERCEPTION_OF_LIGHT_STIMULUS	0.0150529	-4.19618
IK3_01	0.0150529	-4.19618
TEF1_Q6	0.0150529	-4.19618
GO_POSITIVE_REGULATION_OF_TUMOR_NECROSIS_FACTOR_SUPERFAMILY_CYTOKINE_PRODUCTION	0.0151242	-4.19146
SANSOM_WNT_PATHWAY_REQUIRE_MYC	0.0151242	-4.19146
GO_CELLULAR_RESPONSE_TO_CORTICOSTEROID_STIMULUS	0.0151242	-4.19146
AP1_Q6	0.0151525	-4.18959
GSE3982_NEUTROPHIL_VS_TH1_UP	0.0151623	-4.18894
GO_EXCITATORY_SYNAPSE	0.0151689	-4.18851
GO_POSITIVE_REGULATION_OF_TRANSFERASE_ACTIVITY	0.0154371	-4.17098
GO_RESPONSE_TO_ESTRADIOL	0.0154428	-4.17061
GSE18791_UNSTIM_VS_NEWCATSLE_VIRUS_DC_2H_DN	0.0154428	-4.17061
REACTOME_SIGNALING_BY_GPCR	0.0154555	-4.16979
GO_SOLUTE_CATION_SYMPORTER_ACTIVITY	0.0155402	-4.16433
GSE40493_BCL6_KO_VS_WT_TREG_DN	0.0155402	-4.16433
GO_HEART_FORMATION	0.0155872	-4.16131
GO_PREPULSE_INHIBITION	0.0155872	-4.16131
GO_CARDIAC_CONDUCTION_SYSTEM_DEVELOPMENT	0.0155872	-4.16131
SPIELMAN_LYMPHOBLAST_EUROPEAN_VS_ASIAN_2FC_UP	0.0155872	-4.16131
GO_DETECTION_OF_TEMPERATURE_STIMULUS_INVOLVED_IN_SENSORY_PERCEPTION	0.0155872	-4.16131
GO_TOOTH_MINERALIZATION	0.0155872	-4.16131
GO_NEGATIVE_REGULATION_OF_HEART_GROWTH	0.0155872	-4.16131
GO_TRACHEA_MORPHOGENESIS	0.0155872	-4.16131
GO_LENS_FIBER_CELL_DEVELOPMENT	0.0155872	-4.16131
GO_DISTAL_TUBULE_DEVELOPMENT	0.0155872	-4.16131
GO_LAYER_FORMATION_IN_CEREBRAL_CORTEX	0.0155872	-4.16131
GO_TROPHOBLAST_GIANT_CELL_DIFFERENTIATION	0.0155872	-4.16131
REACTOME_FGFR4_LIGAND_BINDING_AND_ACTIVATION	0.0155872	-4.16131
GO_HEMIDESMOSOME_ASSEMBLY	0.0155872	-4.16131
REACTOME_FGFR2C_LIGAND_BINDING_AND_ACTIVATION	0.0155872	-4.16131
BOYAULT_LIVER_CANCER_SUBCLASS_G56_UP	0.0155872	-4.16131
GO_CARTILAGE_MORPHOGENESIS	0.0155872	-4.16131
GO_HEART_VALVE_FORMATION	0.0155872	-4.16131
MIZUKAMI_HYPOXIA_UP	0.0155872	-4.16131
JI_CARCINOGENESIS_BY_KRAS_AND_STK11_UP	0.0155872	-4.16131
GO_CARDIAC_LEFT_VENTRICLE_MORPHOGENESIS	0.0155872	-4.16131
GO_CALCIUM_ION_TRANSPORT	0.0157181	-4.15294
NIKOLSKY_BREAST_CANCER_20Q12_Q13_AMPLICON	0.0157307	-4.15214
ATF2_S_UP.V1_UP	0.0158977	-4.14158
KEGG_TGF_BETA_SIGNALING_PATHWAY	0.0159446	-4.13864
GO_MUSCLE_SYSTEM_PROCESS	0.0160617	-4.13132
GO_EXTRACELLULAR_STRUCTURE_ORGANIZATION	0.0160862	-4.1298
MODULE_7	0.0161232	-4.12749
CTTTGCA_MIR527	0.0161232	-4.12749
MORF_IL13	0.0161232	-4.12749
CTCTGGA_MIR520A_MIR525	0.0162769	-4.11801
GSE13485_DAY3_VS_DAY21_YF17D_VACCINE_PBMC_DN	0.0162769	-4.11801
RGAANNTTC_HSF1_01	0.0162857	-4.11747
SATO_SILENCED_BY_METHYLATION_IN_PANCREATIC_CANCER_2	0.0163407	-4.11409
GO_RECEPTOR_REGULATOR_ACTIVITY	0.0163407	-4.11409
OSADA_ASCL1_TARGETS_UP	0.0163407	-4.11409
GO_NEGATIVE_REGULATION_OF_LEUKOCYTE_MEDIATED_IMMUNITY	0.0163407	-4.11409
GO_SMOOTH_MUSCLE_CONTRACTION	0.0163407	-4.11409
GO_PHOSPHATASE_INHIBITOR_ACTIVITY	0.0165083	-4.10389
GO_REGULATION_OF_PROTEIN_TYROSINE_KINASE_ACTIVITY	0.0165396	-4.102
GSE16385_IFNG_TNF_VS_IL4_STIM_MACROPHAGE_DN	0.0165689	-4.10023
KRAS.600_UP.V1_UP	0.0165785	-4.09965
MODULE_95	0.0165834	-4.09935
GSE29949_CD8_NEG_DC_SPLEEN_VS_DC_BRAIN_UP	0.0166603	-4.09473
PRC2_EZH2_UP.V1_UP	0.0166603	-4.09473
GO_REGULATION_OF_RAS_PROTEIN_SIGNAL_TRANSDUCTION	0.0166603	-4.09473
GSE5589_IL6_KO_VS_IL10_KO_LPS_STIM_MACROPHAGE_180MIN_DN	0.0166603	-4.09473
GSE20366_EX_VIVO_VS_DEC205_CONVERSION_NAIVE_CD4_TCELL_DN	0.0166603	-4.09473
GO_RETINOIC_ACID_METABOLIC_PROCESS	0.016723	-4.09097
GO_IONOTROPIC_GLUTAMATE_RECEPTOR_BINDING	0.016723	-4.09097
NIKOLSKY_OVERCONNECTED_IN_BREAST_CANCER	0.016723	-4.09097
GO_ACTIVIN_RECEPTOR_SIGNALING_PATHWAY	0.016723	-4.09097
GO_NEGATIVE_REGULATION_OF_EPITHELIAL_TO_MESENCHYMAL_TRANSITION	0.016723	-4.09097
GO_STRIATED_MUSCLE_ADAPTATION	0.016723	-4.09097
GATA1_01	0.0167958	-4.08663
GSE46606_UNSTIM_VS_CD40L_IL2_IL5_3DAY_STIMULATED_IRF4_KO_BCELL_UP	0.0171447	-4.06607
RODRIGUES_THYROID_CARCINOMA_DN	0.0171893	-4.06347
ROSS_AML_WITH_AML1_ETO_FUSION	0.0171893	-4.06347
chr8p21	0.0171893	-4.06347
GO_NEGATIVE_REGULATION_OF_HORMONE_SECRETION	0.0171893	-4.06347
GO_REGULATION_OF_KINASE_ACTIVITY	0.0173421	-4.05462
MODULE_67	0.0173447	-4.05447
GO_CARBOHYDRATE_HOMEOSTASIS	0.0173988	-4.05136
CACGTG_MYC_Q2	0.0174279	-4.04968
REACTOME_G_ALPHA_Q_SIGNALLING_EVENTS	0.0174506	-4.04838
GSE22886_NEUTROPHIL_VS_MONOCYTE_UP	0.0174506	-4.04838
GSE20715_WT_VS_TLR4_KO_6H_OZONE_LUNG_DN	0.0174506	-4.04838
GO_MUSCLE_CONTRACTION	0.0174899	-4.04613
NFKAPPAB65_01	0.0174899	-4.04613
GO_NEGATIVE_REGULATION_OF_CELL_CELL_ADHESION	0.0175731	-4.04138
GATA2_01	0.017673	-4.03572
AGGAAGC_MIR5163P	0.0177824	-4.02955
DELYS_THYROID_CANCER_UP	0.0178859	-4.02374
GO_REGULATION_OF_MONOOXYGENASE_ACTIVITY	0.0180461	-4.01483
GO_DIGESTIVE_SYSTEM_PROCESS	0.0180461	-4.01483
GO_KINASE_ACTIVATOR_ACTIVITY	0.0180461	-4.01483
MODULE_433	0.0180461	-4.01483
GSE41867_DAY6_VS_DAY15_LCMV_CLONE13_EFFECTOR_CD8_TCELL_DN	0.0180471	-4.01477
GO_RESPIRATORY_GASEOUS_EXCHANGE	0.0180836	-4.01275
PENG_GLUCOSE_DEPRIVATION_UP	0.0180836	-4.01275
GO_THYMUS_DEVELOPMENT	0.0180836	-4.01275
GO_CELLULAR_PROCESS_INVOLVED_IN_REPRODUCTION_IN_MULTICELLULAR_ORGANISM	0.0182061	-4.006
SP3_Q3	0.0182061	-4.006
GO_EPITHELIAL_CELL_PROLIFERATION	0.0183313	-3.99914
AAGCCAT_MIR135A_MIR135B	0.0183894	-3.99598
MODULE_163	0.0184209	-3.99427
GNF2_DNM1	0.0185543	-3.98706
MODULE_27	0.0185687	-3.98628
GO_NEGATIVE_REGULATION_OF_LYMPHOCYTE_MEDIATED_IMMUNITY	0.0186427	-3.9823
VANASSE_BCL2_TARGETS_UP	0.0186427	-3.9823
GO_RENAL_WATER_HOMEOSTASIS	0.0186427	-3.9823
GO_FAT_CELL_DIFFERENTIATION	0.0188169	-3.973
AAAGGAT_MIR501	0.0188434	-3.97159
MODULE_64	0.0189048	-3.96834
CEBPA_01	0.0189448	-3.96623
SRF_Q6	0.0189448	-3.96623
LU_AGING_BRAIN_DN	0.018985	-3.96411
GSE37533_PPARG2_FOXP3_VS_FOXP3_TRANSDUCED_CD4_TCELL_PIOGLITAZONE_TREATED_UP	0.0191169	-3.95718
GSE4748_CYANOBACTERIUM_LPSLIKE_VS_LPS_AND_CYANOBACTERIUM_LPSLIKE_STIM_DC_3H_DN	0.0191531	-3.95529
TOMIDA_LUNG_CANCER_POOR_SURVIVAL	0.0192307	-3.95125
TESAR_ALK_AND_JAK_TARGETS_MOUSE_ES_D4_UP	0.0192307	-3.95125
RAFFEL_VEGFA_TARGETS_DN	0.0192307	-3.95125
GO_RESPONSE_TO_ESTROGEN	0.0193932	-3.94283
CLIMENT_BREAST_CANCER_COPY_NUMBER_UP	0.0195249	-3.93607
GO_SYNCYTIUM_FORMATION	0.0195249	-3.93607
WANG_LSD1_TARGETS_UP	0.0195249	-3.93607
GO_INNERVATION	0.0195249	-3.93607
GO_REGULATION_OF_TRANSCRIPTION_INITIATION_FROM_RNA_POLYMERASE_II_PROMOTER	0.0195249	-3.93607
GO_ADRENAL_GLAND_DEVELOPMENT	0.0195249	-3.93607
GO_NEGATIVE_REGULATION_OF_MYOBLAST_DIFFERENTIATION	0.0195249	-3.93607
GO_RETINOIC_ACID_BINDING	0.0195249	-3.93607
GO_RESPONSE_TO_AUDITORY_STIMULUS	0.0195249	-3.93607
VART_KSHV_INFECTION_ANGIOGENIC_MARKERS_DN	0.0195731	-3.9336
GO_POSITIVE_REGULATION_OF_CARDIAC_MUSCLE_CELL_DIFFERENTIATION	0.0195824	-3.93312
GO_VASCULAR_SMOOTH_MUSCLE_CELL_DIFFERENTIATION	0.0195824	-3.93312
GO_HEMATOPOIETIC_STEM_CELL_PROLIFERATION	0.0195824	-3.93312
GO_NEGATIVE_REGULATION_OF_OLIGODENDROCYTE_DIFFERENTIATION	0.0195824	-3.93312
GO_NEGATIVE_REGULATION_OF_BONE_REMODELING	0.0195824	-3.93312
GO_NEGATIVE_REGULATION_OF_MONOOXYGENASE_ACTIVITY	0.0195824	-3.93312
LY_AGING_MIDDLE_UP	0.0195824	-3.93312
GO_REGULATION_OF_CELL_PROLIFERATION_INVOLVED_IN_KIDNEY_DEVELOPMENT	0.0195824	-3.93312
GO_STRIATED_MUSCLE_CELL_PROLIFERATION	0.0195824	-3.93312
GO_REGULATION_OF_CELL_FATE_SPECIFICATION	0.0195824	-3.93312
HOXA3_01	0.0195824	-3.93312
GO_NEUROLOGICAL_SYSTEM_PROCESS_INVOLVED_IN_REGULATION_OF_SYSTEMIC_ARTERIAL_BLOOD_PRESSURE	0.0195824	-3.93312
GO_CATECHOLAMINE_TRANSPORT	0.0195824	-3.93312
GO_LIPOXYGENASE_PATHWAY	0.0195824	-3.93312
GO_SUCKLING_BEHAVIOR	0.0195824	-3.93312
GO_BLASTOCYST_DEVELOPMENT	0.0196465	-3.92985
GO_POSITIVE_REGULATION_OF_INSULIN_SECRETION	0.0196465	-3.92985
VANHARANTA_UTERINE_FIBROID_DN	0.0196465	-3.92985
SANSOM_APC_TARGETS_DN	0.0197757	-3.9233
GO_LEUKOCYTE_ACTIVATION	0.0198276	-3.92068
TGCACTG_MIR148A_MIR152_MIR148B	0.0199312	-3.91547
GO_NEGATIVE_REGULATION_OF_PEPTIDE_SECRETION	0.0199496	-3.91454
PID_HES_HEY_PATHWAY	0.0199496	-3.91454
GSE29614_CTRL_VS_DAY3_TIV_FLU_VACCINE_PBMC_UP	0.019959	-3.91407
GSE42021_CD24HI_VS_CD24LOW_TREG_THYMUS_DN	0.0199942	-3.91231
PU1_Q6	0.0202014	-3.902
GO_NEGATIVE_REGULATION_OF_PHOSPHORYLATION	0.0204094	-3.89176
NFY_01	0.0204913	-3.88775
GO_RESPONSE_TO_ALKALOID	0.0206344	-3.88079
GO_REGULATION_OF_DIGESTIVE_SYSTEM_PROCESS	0.020951	-3.86557
chr11p13	0.020951	-3.86557
GO_HAIR_CELL_DIFFERENTIATION	0.020951	-3.86557
GO_CORONARY_VASCULATURE_DEVELOPMENT	0.020951	-3.86557
GO_NEGATIVE_REGULATION_OF_CELL_ACTIVATION	0.0209701	-3.86466
GSE19923_E2A_KO_VS_HEB_AND_E2A_KO_DP_THYMOCYTE_DN	0.0210382	-3.86142
CATGTAA_MIR496	0.0210382	-3.86142
ACAGGGT_MIR10A_MIR10B	0.0211052	-3.85824
[truncated: 15,808 more rows]
