# Supplementary material for: PRDM6 promotes medulloblastoma by repressing chromatin accessibility and altering gene expression
Source: Sci Rep. 2024 Jul 12;14:16074. doi: 10.1038/s41598-024-66811-6 (PMC11239875; doi:10.1038/s41598-024-66811-6)
Supplement: Supplementary file 8 — Supplementary Table S7. [file 41598_2024_66811_MOESM8_ESM.xlsx]

## Sheet: Table S6
Gene Pathway	Mean Decrease Gini
POMEROY_MEDULLOBLASTOMA_DESMOPLASIC_VS_CLASSIC_UP	20.6643
PID_HEDGEHOG_2PATHWAY	19.3018
GCM_GSTA4	12.5314
GSE42724_MEMORY_BCELL_VS_PLASMABLAST_DN	12.3889
GSE1925_3H_VS_24H_IFNG_STIM_IFNG_PRIMED_MACROPHAGE_UP	12.2891
GSE3982_NEUTROPHIL_VS_BCELL_DN	11.8479
GO_SECRETION_BY_TISSUE	11.8036
AHR_01	11.665
GO_NEURON_FATE_SPECIFICATION	11.0568
LEE_TARGETS_OF_PTCH1_AND_SUFU_UP	10.2701
GSE3982_EOSINOPHIL_VS_CENT_MEMORY_CD4_TCELL_DN	9.58401
GSE17721_POLYIC_VS_PAM3CSK4_2H_BMDC_DN	9.13864
NIKOLSKY_BREAST_CANCER_6P24_P22_AMPLICON	8.79862
GO_DIGESTIVE_SYSTEM_PROCESS	8.29427
REACTOME_FRS_MEDIATED_FGFR1_SIGNALING	8.03852
SCHAEFFER_SOX9_TARGETS_IN_PROSTATE_DEVELOPMENT_DN	7.74236
GO_DIGESTIVE_TRACT_MORPHOGENESIS	7.70036
GO_REGULATION_OF_DIGESTIVE_SYSTEM_PROCESS	7.62984
REACTOME_RUNX2_REGULATES_BONE_DEVELOPMENT	7.61347
REACTOME_SIGNALING_BY_FGFR1_IN_DISEASE	7.49427
YAO_TEMPORAL_RESPONSE_TO_PROGESTERONE_CLUSTER_8	6.99234
KEGG_BASAL_CELL_CARCINOMA	6.75297
GO_PROSTATE_GLAND_DEVELOPMENT	6.67904
REACTOME_MYOGENESIS	6.15533
GO_GLAND_MORPHOGENESIS	6.12255
SANSOM_WNT_PATHWAY_REQUIRE_MYC	6.11865
GCM_BMPR2	5.8984
REACTOME_NEGATIVE_REGULATION_OF_FGFR1_SIGNALING	5.89831
GO_PROTEIN_O_LINKED_GLYCOSYLATION	5.49145
NGUYEN_NOTCH1_TARGETS_DN	5.39158
GCM_UBE2N	5.24875
PID_WNT_SIGNALING_PATHWAY	5.18019
ZID_01	5.16416
GSE17721_PAM3CSK4_VS_GADIQUIMOD_6H_BMDC_DN	4.94045
GO_POSITIVE_REGULATION_OF_MICROTUBULE_POLYMERIZATION_OR_DEPOLYMERIZATION	4.90871
GO_REGULATION_OF_B_CELL_DIFFERENTIATION	4.64588
WAGNER_APO2_SENSITIVITY	4.58592
BCAT_GDS748_UP	4.51083
REACTOME_HEDGEHOG_ON_STATE	4.43211
GO_REGULATION_OF_MICROTUBULE_POLYMERIZATION	4.37492
GO_NEGATIVE_REGULATION_OF_PROTEIN_LOCALIZATION_TO_CELL_PERIPHERY	4.32609
LEE_DOUBLE_POLAR_THYMOCYTE	4.29721
SIG_REGULATION_OF_THE_ACTIN_CYTOSKELETON_BY_RHO_GTPASES	3.9839
GO_MAMMARY_GLAND_MORPHOGENESIS	3.91145
GSE369_SOCS3_KO_VS_WT_LIVER_POST_IL6_INJECTION_UP	3.87496
GO_PITUITARY_GLAND_DEVELOPMENT	3.82849
GSE17721_POLYIC_VS_PAM3CSK4_6H_BMDC_UP	3.82214
AIGNER_ZEB1_TARGETS	3.79444
GSE1460_INTRATHYMIC_T_PROGENITOR_VS_DP_THYMOCYTE_UP	3.79354
REACTOME_FGFR1_MUTANT_RECEPTOR_ACTIVATION	3.76726
BIOCARTA_IL1R_PATHWAY	3.71166
KEGG_HEDGEHOG_SIGNALING_PATHWAY	3.6382
GO_POSITIVE_REGULATION_OF_EPIDERMIS_DEVELOPMENT	3.56292
GO_DEVELOPMENT_OF_PRIMARY_SEXUAL_CHARACTERISTICS	3.43125
VERHAAK_GLIOBLASTOMA_PRONEURAL	3.36863
REACTOME_DOWNSTREAM_SIGNALING_OF_ACTIVATED_FGFR2	3.34611
GO_POLYSACCHARIDE_BIOSYNTHETIC_PROCESS	3.30435
GO_DESMOSOME	3.29854
REACTOME_FRS_MEDIATED_FGFR4_SIGNALING	3.29629
REACTOME_FRS_MEDIATED_FGFR2_SIGNALING	3.26255
GSE3982_EFF_MEMORY_CD4_TCELL_VS_NKCELL_UP	3.23694
GSE339_CD8POS_VS_CD4CD8DN_DC_IN_CULTURE_DN	3.22067
GO_POSTSYNAPTIC_SPECIALIZATION_INTRACELLULAR_COMPONENT	3.15132
JAIN_NFKB_SIGNALING	3.06139
GSE32986_GMCSF_AND_CURDLAN_LOWDOSE_VS_GMCSF_AND_CURDLAN_HIGHDOSE_STIM_DC_UP	3.0561
GO_EMBRYONIC_FORELIMB_MORPHOGENESIS	3.02232
GO_PYRUVATE_METABOLIC_PROCESS	2.91804
HOLLERN_SQUAMOUS_BREAST_TUMOR	2.86414
KEGG_O_GLYCAN_BIOSYNTHESIS	2.82036
GCM_NCAM1	2.75306
CHIANG_LIVER_CANCER_SUBCLASS_INTERFERON_DN	2.72967
REACTOME_DOWNSTREAM_SIGNALING_OF_ACTIVATED_FGFR4	2.71672
GO_METANEPHROS_DEVELOPMENT	2.71149
GO_CLATHRIN_DEPENDENT_ENDOCYTOSIS	2.69179
GO_EMBRYONIC_DIGESTIVE_TRACT_DEVELOPMENT	2.66252
ACTGCCT_MIR34B	2.65701
GO_CELLULAR_RESPONSE_TO_DEXAMETHASONE_STIMULUS	2.65507
GSE41176_UNSTIM_VS_ANTI_IGM_STIM_TAK1_KO_BCELL_3H_DN	2.64866
GO_REGULATION_OF_MESENCHYMAL_CELL_PROLIFERATION	2.64597
PID_EPHA_FWDPATHWAY	2.5685
REACTOME_REGULATION_OF_FZD_BY_UBIQUITINATION	2.56132
GSE3982_NEUTROPHIL_VS_CENT_MEMORY_CD4_TCELL_DN	2.47441
GO_CELLULAR_RESPONSE_TO_LIGHT_STIMULUS	2.44363
HOLLERN_EMT_BREAST_TUMOR_DN	2.43732
GO_MESENCHYMAL_CELL_PROLIFERATION	2.42184
GSE17721_CPG_VS_GARDIQUIMOD_8H_BMDC_DN	2.40714
GO_GLYCOSYLATION	2.39636
GO_RESPONSE_TO_DEXAMETHASONE	2.36737
GSE23114_PERITONEAL_CAVITY_B1A_BCELL_VS_SPLEEN_BCELL_IN_SLE2C1_MOUSE_DN	2.36703
RAF_UP.V1_DN	2.36393
GO_MICROTUBULE_POLYMERIZATION	2.31118
GO_MESONEPHROS_DEVELOPMENT	2.30719
GSE37301_LYMPHOID_PRIMED_MPP_VS_GRAN_MONO_PROGENITOR_UP	2.26848
KEGG_GLYCOLYSIS_GLUCONEOGENESIS	2.26341
GO_POSITIVE_REGULATION_OF_MESENCHYMAL_CELL_PROLIFERATION	2.26093
KEGG_WNT_SIGNALING_PATHWAY	2.26009
GO_ACETYLGALACTOSAMINYLTRANSFERASE_ACTIVITY	2.24586
GO_POSITIVE_REGULATION_OF_TELOMERASE_ACTIVITY	2.23938
GSE20152_HTNFA_OVERXPRESS_ANKLE_VS_CTRL_SPHK1_KO_ANKLE_DN	2.22426
REACTOME_EPHA_MEDIATED_GROWTH_CONE_COLLAPSE	2.20379
GO_MALE_SEX_DIFFERENTIATION	2.17919
GSE3982_EOSINOPHIL_VS_EFF_MEMORY_CD4_TCELL_DN	2.16601
BOYAULT_LIVER_CANCER_SUBCLASS_G6_UP	2.11975
REACTOME_DOWNSTREAM_SIGNALING_OF_ACTIVATED_FGFR3	2.11154
REACTOME_TRNA_AMINOACYLATION	2.08115
MCAATNNNNNGCG_UNKNOWN	2.01018
GO_POSITIVE_REGULATION_OF_BLOOD_PRESSURE	2.00046
GO_GLAND_DEVELOPMENT	1.99354
GO_MIDBRAIN_DEVELOPMENT	1.97501
GO_INTERLEUKIN_5_PRODUCTION	1.9671
GO_SEX_DIFFERENTIATION	1.96039
SCHAEFFER_PROSTATE_DEVELOPMENT_12HR_UP	1.95179
GO_REGULATION_OF_WNT_SIGNALING_PATHWAY	1.92937
BIOCARTA_AGR_PATHWAY	1.91999
GO_NEGATIVE_REGULATION_OF_SMOOTHENED_SIGNALING_PATHWAY	1.91232
GSE13493_DP_VS_CD8POS_THYMOCYTE_UP	1.91146
ALCALA_APOPTOSIS	1.87834
GO_SEX_DETERMINATION	1.87762
PID_HEDGEHOG_GLI_PATHWAY	1.8447
GSE27786_BCELL_VS_NEUTROPHIL_DN	1.83527
GACAATC_MIR219	1.83233
GO_LIGASE_ACTIVITY_FORMING_CARBON_OXYGEN_BONDS	1.82872
GO_NEGATIVE_REGULATION_OF_WNT_SIGNALING_PATHWAY	1.82777
GSE3982_EFF_MEMORY_VS_CENT_MEMORY_CD4_TCELL_UP	1.77309
REACTOME_CD209_DC_SIGN_SIGNALING	1.77188
REACTOME_SIGNALING_BY_NTRK2_TRKB	1.73748
GO_FORELIMB_MORPHOGENESIS	1.73464
REACTOME_IRS_MEDIATED_SIGNALLING	1.71932
GO_CYCLIC_NUCLEOTIDE_PHOSPHODIESTERASE_ACTIVITY	1.70769
REACTOME_O_LINKED_GLYCOSYLATION_OF_MUCINS	1.70016
GO_MOLTING_CYCLE_PROCESS	1.67698
VALK_AML_CLUSTER_3	1.6356
GO_SEMI_LUNAR_VALVE_DEVELOPMENT	1.62507
KONDO_COLON_CANCER_HCP_WITH_H3K27ME1	1.6226
GSE360_L_DONOVANI_VS_L_MAJOR_DC_UP	1.61839
GSE2770_IL12_ACT_VS_ACT_CD4_TCELL_2H_DN	1.60787
GSE22025_UNTREATED_VS_TGFB1_TREATED_CD4_TCELL_DN	1.60229
REACTOME_EPH_EPHRIN_MEDIATED_REPULSION_OF_CELLS	1.60064
GO_NEGATIVE_REGULATION_OF_PROTEIN_LOCALIZATION_TO_MEMBRANE	1.58586
BCAT.100_UP.V1_UP	1.57755
GO_ANATOMICAL_STRUCTURE_HOMEOSTASIS	1.55789
GO_RESPONSE_TO_IRON_ION	1.5557
GO_CANONICAL_WNT_SIGNALING_PATHWAY	1.55096
GSE36009_UNSTIM_VS_LPS_STIM_NLRP10_KO_DC_DN	1.54505
MIDORIKAWA_AMPLIFIED_IN_LIVER_CANCER	1.52203
GO_ODONTOGENESIS	1.52102
GO_APPENDAGE_DEVELOPMENT	1.50696
GO_PEPTIDYL_ARGININE_MODIFICATION	1.50298
GO_BONE_MORPHOGENESIS	1.49466
GO_POSITIVE_REGULATION_OF_PROTEIN_AUTOPHOSPHORYLATION	1.48813
GO_REGULATION_OF_MICROTUBULE_POLYMERIZATION_OR_DEPOLYMERIZATION	1.4873
GSE22432_CDC_VS_COMMON_DC_PROGENITOR_UP	1.48421
GSE25123_WT_VS_PPARG_KO_MACROPHAGE_IL4_STIM_UP	1.47569
GO_CELLULAR_RESPONSE_TO_RADIATION	1.46699
MULLIGHAN_NPM1_MUTATED_SIGNATURE_1_DN	1.45094
CHIARETTI_ACUTE_LYMPHOBLASTIC_LEUKEMIA_ZAP70	1.44837
GSE43955_TH0_VS_TGFB_IL6_IL23_TH17_ACT_CD4_TCELL_60H_DN	1.43618
GO_VITAMIN_BINDING	1.42691
GSE18791_CTRL_VS_NEWCASTLE_VIRUS_DC_18H_DN	1.42116
GO_RESPONSE_TO_PROSTAGLANDIN_E	1.4052
GO_MANGANESE_ION_BINDING	1.39407
GO_PROXIMAL_DISTAL_PATTERN_FORMATION	1.38947
GO_DETECTION_OF_VISIBLE_LIGHT	1.38741
GO_VITAMIN_B6_BINDING	1.37527
TAYLOR_METHYLATED_IN_ACUTE_LYMPHOBLASTIC_LEUKEMIA	1.36138
GO_APPENDAGE_MORPHOGENESIS	1.34989
KEGG_CITRATE_CYCLE_TCA_CYCLE	1.34439
GO_NEGATIVE_REGULATION_OF_LYMPHOCYTE_DIFFERENTIATION	1.3426
MODULE_210	1.33207
GO_GLANDULAR_EPITHELIAL_CELL_DEVELOPMENT	1.33175
GSE5589_UNSTIM_VS_180MIN_LPS_AND_IL10_STIM_MACROPHAGE_UP	1.32179
SEITZ_NEOPLASTIC_TRANSFORMATION_BY_8P_DELETION_DN	1.30643
REACTOME_MITOCHONDRIAL_TRNA_AMINOACYLATION	1.30445
GNF2_SNRK	1.29862
GSE9960_GRAM_POS_VS_GRAM_NEG_AND_POS_SEPSIS_PBMC_DN	1.27882
GSE37534_UNTREATED_VS_ROSIGLITAZONE_TREATED_CD4_TCELL_PPARG1_AND_FOXP3_TRASDUCED_UP	1.27388
MODULE_522	1.26967
GO_ORGANIC_CATION_TRANSMEMBRANE_TRANSPORTER_ACTIVITY	1.26967
GSE29618_MONOCYTE_VS_PDC_DAY7_FLU_VACCINE_DN	1.26694
GSE41978_ID2_KO_VS_BIM_KO_KLRG1_LOW_EFFECTOR_CD8_TCELL_DN	1.25649
AR_03	1.25153
CMYB_01	1.24665
MOOTHA_GLYCOGEN_METABOLISM	1.23688
GO_SCHWANN_CELL_DIFFERENTIATION	1.23588
GO_POSITIVE_REGULATION_OF_MYOTUBE_DIFFERENTIATION	1.23393
GSE8868_SPLEEN_VS_INTESTINE_CD11B_POS_CD11C_NEG_DC_DN	1.22088
GO_CELL_FATE_SPECIFICATION	1.2179
GO_MOLTING_CYCLE	1.21405
GSE40184_HEALTHY_VS_HCV_INFECTED_DONOR_PBMC_UP	1.19873
GO_PROTEIN_HYDROXYLATION	1.19856
GO_CLATHRIN_COATED_PIT	1.19441
GO_FEMALE_SEX_DIFFERENTIATION	1.18611
REACTOME_RUNX2_REGULATES_OSTEOBLAST_DIFFERENTIATION	1.18327
PAX2_01	1.1826
GO_DIGESTIVE_SYSTEM_DEVELOPMENT	1.15552
STREICHER_LSM1_TARGETS_UP	1.15084
GAVIN_FOXP3_TARGETS_CLUSTER_T7	1.13704
KEGG_AMINOACYL_TRNA_BIOSYNTHESIS	1.13694
GO_AMINO_ACID_ACTIVATION	1.13439
GO_INNER_EAR_MORPHOGENESIS	1.13239
CTGRYYYNATT_UNKNOWN	1.13073
GSE4590_SMALL_VS_VPREB_POS_LARGE_PRE_BCELL_DN	1.11717
PID_THROMBIN_PAR1_PATHWAY	1.11201
BIOCARTA_FMLP_PATHWAY	1.10147
WANG_TUMOR_INVASIVENESS_DN	1.0962
GO_POSITIVE_REGULATION_OF_WNT_SIGNALING_PATHWAY	1.0924
GO_PHOTORECEPTOR_CELL_MAINTENANCE	1.08025
REACTOME_NEGATIVE_REGULATION_OF_FGFR4_SIGNALING	1.07152
RIZ_ERYTHROID_DIFFERENTIATION_6HR	1.06677
GO_DETECTION_OF_LIGHT_STIMULUS	1.06191
GCM_PPM1D	1.05773
YANG_BREAST_CANCER_ESR1_DN	1.0188
GO_PROTEIN_DNA_COMPLEX_DISASSEMBLY	1.01213
GO_CELLULAR_RESPONSE_TO_RETINOIC_ACID	1.01008
MULLIGHAN_NPM1_MUTATED_SIGNATURE_2_DN	1.00966
REACTOME_SIGNALING_BY_FGFR_IN_DISEASE	0.996941
GSE13522_WT_VS_IFNG_KO_SKING_T_CRUZI_Y_STRAIN_INF_DN	0.989576
REACTOME_NEGATIVE_REGULATION_OF_FGFR2_SIGNALING	0.98827
PID_CDC42_PATHWAY	0.970956
PID_CONE_PATHWAY	0.963324
SHIN_B_CELL_LYMPHOMA_CLUSTER_2	0.949079
RTTTNNNYTGGM_UNKNOWN	0.946202
GO_EMBRYONIC_DIGIT_MORPHOGENESIS	0.944265
REACTOME_SIGNALING_BY_FGFR4	0.938213
GO_PROSTATE_GLAND_MORPHOGENESIS	0.936854
GO_E_BOX_BINDING	0.936567
GSE40666_NAIVE_VS_EFFECTOR_CD8_TCELL_UP	0.934227
REACTOME_CLATHRIN_MEDIATED_ENDOCYTOSIS	0.93344
REACTOME_CARGO_RECOGNITION_FOR_CLATHRIN_MEDIATED_ENDOCYTOSIS	0.928092
GCM_MAP4K4	0.924377
BALDWIN_PRKCI_TARGETS_UP	0.913624
REACTOME_NEGATIVE_REGULATION_OF_FGFR3_SIGNALING	0.883132
MORF_PAX7	0.882549
GO_CELLULAR_AMINO_ACID_BIOSYNTHETIC_PROCESS	0.872457
GO_ENDOCRINE_PANCREAS_DEVELOPMENT	0.867702
REACTOME_SIGNALING_BY_FGFR3	0.864415
GO_INCLUSION_BODY_ASSEMBLY	0.861689
PID_TRKR_PATHWAY	0.847021
GO_ENTEROENDOCRINE_CELL_DIFFERENTIATION	0.8424
CCAWYNNGAAR_UNKNOWN	0.842386
GO_SPLEEN_DEVELOPMENT	0.821796
GSE46606_UNSTIM_VS_CD40L_IL2_IL5_1DAY_STIMULATED_IRF4_KO_BCELL_DN	0.817452
KIM_MYCN_AMPLIFICATION_TARGETS_UP	0.817069
GO_MAMMARY_GLAND_EPITHELIAL_CELL_PROLIFERATION	0.816969
GSE17721_POLYIC_VS_GARDIQUIMOD_6H_BMDC_UP	0.806755
GSE21546_SAP1A_KO_VS_SAP1A_KO_AND_ELK1_KO_DP_THYMOCYTES_UP	0.805786
BYSTRYKH_HEMATOPOIESIS_STEM_CELL_AND_BRAIN_QTL_CIS	0.804378
GO_DETECTION_OF_ABIOTIC_STIMULUS	0.794022
GSE21927_SPLEEN_VS_BONE_MARROW_MONOCYTE_BALBC_UP	0.790058
MORF_TFDP2	0.785365
LIU_PROSTATE_CANCER_UP	0.785356
REACTOME_SIGNALING_BY_FGFR1	0.785185
TERAO_AOX4_TARGETS_SKIN_UP	0.7808
LANDIS_BREAST_CANCER_PROGRESSION_UP	0.775577
GO_AORTA_DEVELOPMENT	0.773633
PID_P75_NTR_PATHWAY	0.773558
GO_ODONTOGENESIS_OF_DENTIN_CONTAINING_TOOTH	0.7707
NOUZOVA_METHYLATED_IN_APL	0.769865
GSE32034_LY6C_HIGH_VS_LOW_MONOCYTE_UP	0.761975
GO_NEGATIVE_CHEMOTAXIS	0.759415
GSE36392_EOSINOPHIL_VS_NEUTROPHIL_IL25_TREATED_LUNG_DN	0.757779
GSE17721_CTRL_VS_POLYIC_8H_BMDC_DN	0.754817
CCTGTGA_MIR513	0.743633
REACTOME_SIGNALING_BY_ERYTHROPOIETIN	0.741768
GSE29615_CTRL_VS_LAIV_FLU_VACCINE_PBMC_UP	0.727121
ACAGGGT_MIR10A_MIR10B	0.725933
GO_NEGATIVE_REGULATION_OF_NEURAL_PRECURSOR_CELL_PROLIFERATION	0.719026
ZHAN_MULTIPLE_MYELOMA_CD2_UP	0.711128
GSE16451_CTRL_VS_WEST_EQUINE_ENC_VIRUS_MATURE_NEURON_CELL_LINE_UP	0.70927
GO_SH3_DOMAIN_BINDING	0.709244
GO_PHOSPHOPROTEIN_BINDING	0.70229
REACTOME_HS_GAG_BIOSYNTHESIS	0.70018
GSE18148_CBFB_KO_VS_WT_TREG_UP	0.698765
REACTOME_NETRIN_1_SIGNALING	0.697749
YGACNNYACAR_UNKNOWN	0.691126
GO_MONOSACCHARIDE_BINDING	0.688855
GSE1925_CTRL_VS_IFNG_PRIMED_MACROPHAGE_24H_IFNG_STIM_DN	0.687287
GSE8621_UNSTIM_VS_LPS_PRIMED_UNSTIM_MACROPHAGE_DN	0.683619
PROVENZANI_METASTASIS_UP	0.680663
MORF_BNIP1	0.678421
GO_HEXOSE_CATABOLIC_PROCESS	0.678185
PID_WNT_NONCANONICAL_PATHWAY	0.675234
GSE37301_LYMPHOID_PRIMED_MPP_VS_RAG2_KO_NK_CELL_UP	0.670263
HUANG_GATA2_TARGETS_DN	0.668767
GO_SMOOTHENED_SIGNALING_PATHWAY	0.667122
GSE14308_TH2_VS_NAIVE_CD4_TCELL_DN	0.664145
MODULE_573	0.659713
GO_RESPONSE_TO_NERVE_GROWTH_FACTOR	0.653395
GO_BONE_CELL_DEVELOPMENT	0.650669
GSE41978_WT_VS_BIM_KO_KLRG1_LOW_EFFECTOR_CD8_TCELL_DN	0.649967
GO_CARBOHYDRATE_CATABOLIC_PROCESS	0.647369
GO_SPINAL_CORD_PATTERNING	0.6468
GSE15930_STIM_VS_STIM_AND_TRICHOSTATINA_72H_CD8_T_CELL_UP	0.646404
CAIRO_HEPATOBLASTOMA_UP	0.641029
MODULE_61	0.638654
GSE30083_SP3_VS_SP4_THYMOCYTE_UP	0.636666
GO_REGULATION_OF_EPIDERMIS_DEVELOPMENT	0.635567
GO_POSITIVE_REGULATION_OF_CAMP_MEDIATED_SIGNALING	0.63433
GO_RESPONSE_TO_RETINOIC_ACID	0.624228
GO_COLLATERAL_SPROUTING	0.618885
GO_REGULATION_OF_OSTEOCLAST_DIFFERENTIATION	0.61851
BLUM_RESPONSE_TO_SALIRASIB_UP	0.617827
AGGAGTG_MIR483	0.613564
GO_TRABECULA_MORPHOGENESIS	0.601256
HALLMARK_WNT_BETA_CATENIN_SIGNALING	0.595331
GO_EAR_MORPHOGENESIS	0.593232
GO_REGULATION_OF_MYOBLAST_DIFFERENTIATION	0.593072
GO_AP_TYPE_MEMBRANE_COAT_ADAPTOR_COMPLEX	0.586405
ZHAN_MULTIPLE_MYELOMA_CD1_VS_CD2_DN	0.573412
MODULE_7	0.572152
GO_AMMONIUM_TRANSMEMBRANE_TRANSPORTER_ACTIVITY	0.563303
GO_OUTFLOW_TRACT_SEPTUM_MORPHOGENESIS	0.557195
GO_METANEPHRIC_EPITHELIUM_DEVELOPMENT	0.539251
GO_BHLH_TRANSCRIPTION_FACTOR_BINDING	0.534583
BEGUM_TARGETS_OF_PAX3_FOXO1_FUSION_DN	0.533665
GO_METANEPHRIC_NEPHRON_EPITHELIUM_DEVELOPMENT	0.532959
GSE21670_TGFB_VS_IL6_TREATED_STAT3_KO_CD4_TCELL_UP	0.530701
GCM_MYST2	0.522504
PID_IL1_PATHWAY	0.509528
GSE32533_WT_VS_MIR17_OVEREXPRESS_ACT_CD4_TCELL_DN	0.50726
BIOCARTA_KERATINOCYTE_PATHWAY	0.503217
GO_BODY_FLUID_SECRETION	0.495747
BIOCARTA_TCR_PATHWAY	0.49391
REACTOME_TRANSCRIPTIONAL_REGULATION_BY_RUNX2	0.492788
GO_POSITIVE_REGULATION_OF_BEHAVIOR	0.489167
PID_ALPHA_SYNUCLEIN_PATHWAY	0.486542
GO_POTASSIUM_ION_HOMEOSTASIS	0.482358
GO_FIBROBLAST_PROLIFERATION	0.480915
GSE3982_MAST_CELL_VS_DC_UP	0.479949
GSE17721_0.5H_VS_12H_PAM3CSK4_BMDC_UP	0.47608
GO_REGULATION_OF_LEUKOCYTE_DIFFERENTIATION	0.475035
CHEOK_RESPONSE_TO_MERCAPTOPURINE_AND_HD_MTX_DN	0.467996
MORF_ARL3	0.463894
GO_REGULATION_OF_SMOOTHENED_SIGNALING_PATHWAY	0.463721
GO_WNT_PROTEIN_BINDING	0.462401
GO_COLUMNAR_CUBOIDAL_EPITHELIAL_CELL_DIFFERENTIATION	0.456091
GSE17721_LPS_VS_GARDIQUIMOD_16H_BMDC_DN	0.450057
GSE17721_LPS_VS_GARDIQUIMOD_8H_BMDC_DN	0.447089
GSE17721_POLYIC_VS_GARDIQUIMOD_12H_BMDC_UP	0.44221
GSE14308_TH1_VS_NAIVE_CD4_TCELL_DN	0.438102
GO_ENDOCRINE_SYSTEM_DEVELOPMENT	0.432394
GSE10273_HIGH_IL7_VS_HIGH_IL7_AND_IRF4_IN_IRF4_8_NULL_PRE_BCELL_UP	0.431495
GO_NEPHRON_MORPHOGENESIS	0.418999
GSE17721_PAM3CSK4_VS_CPG_2H_BMDC_UP	0.416248
GO_T_CELL_DIFFERENTIATION_IN_THYMUS	0.408667
USF_Q6_01	0.401457
MODULE_371	0.39811
GSE20198_UNTREATED_VS_IL12_TREATED_ACT_CD4_TCELL_DN	0.397654
HOELZEL_NF1_TARGETS_DN	0.397153
BREDEMEYER_RAG_SIGNALING_NOT_VIA_ATM_UP	0.389391
NIKOLSKY_BREAST_CANCER_17Q21_Q25_AMPLICON	0.387557
GO_MAMMARY_GLAND_DUCT_MORPHOGENESIS	0.384543
SMID_BREAST_CANCER_RELAPSE_IN_BRAIN_UP	0.382847
GO_NEGATIVE_REGULATION_OF_CELLULAR_PROTEIN_CATABOLIC_PROCESS	0.382335
GCM_MAP1B	0.380693
GO_UTERUS_DEVELOPMENT	0.377927
YAGI_AML_SURVIVAL	0.371249
GO_LIVER_REGENERATION	0.371059
PID_SYNDECAN_4_PATHWAY	0.362839
GO_RNA_DEPENDENT_DNA_BIOSYNTHETIC_PROCESS	0.361645
GO_HINDBRAIN_DEVELOPMENT	0.359688
GO_PROTEIN_PROCESSING	0.347907
GO_POSITIVE_REGULATION_OF_DNA_BIOSYNTHETIC_PROCESS	0.34474
GCM_SUFU	0.344124
GO_REGULATION_OF_PLATELET_ACTIVATION	0.343334
GO_SKELETAL_MUSCLE_CONTRACTION	0.342561
REACTOME_SIGNALING_BY_HEDGEHOG	0.339058
GO_REGULATION_OF_LYMPHOCYTE_DIFFERENTIATION	0.333563
MORF_MLLT10	0.330877
GSE1460_INTRATHYMIC_T_PROGENITOR_VS_CD4_THYMOCYTE_UP	0.320787
GSE17580_TREG_VS_TEFF_UP	0.320606
GSE12963_ENV_NEF_VS_ENV_NEF_AND_VPR_DEFICIENT_HIV1_INF_CD4_TCELL_UP	0.319631
LANG_MYB_FAMILY_TARGETS	0.316845
GSE31082_DP_VS_CD8_SP_THYMOCYTE_DN	0.316381
GO_NEGATIVE_REGULATION_OF_FIBROBLAST_PROLIFERATION	0.314301
GO_MESONEPHRIC_TUBULE_MORPHOGENESIS	0.31042
GSE17721_0.5H_VS_24H_LPS_BMDC_UP	0.306851
GSE13738_TCR_VS_BYSTANDER_ACTIVATED_CD4_TCELL_UP	0.306243
RICKMAN_TUMOR_DIFFERENTIATED_WELL_VS_POORLY_UP	0.306233
GO_CYTOPLASMIC_SEQUESTERING_OF_PROTEIN	0.302276
GO_REGULATION_OF_PROTEIN_SUMOYLATION	0.289847
GO_AORTIC_VALVE_DEVELOPMENT	0.288828
GO_KIDNEY_EPITHELIUM_DEVELOPMENT	0.284818
GO_POSITIVE_REGULATION_OF_EPIDERMAL_CELL_DIFFERENTIATION	0.284368
GSE22886_NAIVE_TCELL_VS_NKCELL_UP	0.283414
GCM_RAN	0.277267
MORF_IL13	0.272608
BERTUCCI_INVASIVE_CARCINOMA_DUCTAL_VS_LOBULAR_DN	0.272153
GO_DEVELOPMENT_OF_PRIMARY_FEMALE_SEXUAL_CHARACTERISTICS	0.270432
GSE2826_WT_VS_XID_BCELL_UP	0.259255
GO_TRABECULA_FORMATION	0.256898
GCM_PTPRD	0.251746
GSE6259_CD4_TCELL_VS_CD8_TCELL_UP	0.247605
GO_LYMPHOCYTE_DIFFERENTIATION	0.246138
GO_KIDNEY_MORPHOGENESIS	0.245981
GO_PTERIDINE_CONTAINING_COMPOUND_METABOLIC_PROCESS	0.240802
VANTVEER_BREAST_CANCER_BRCA1_DN	0.237502
GO_PLATELET_AGGREGATION	0.224232
TSENG_IRS1_TARGETS_UP	0.222497
WIERENGA_STAT5A_TARGETS_DN	0.221095
BROWNE_HCMV_INFECTION_16HR_DN	0.219925
VANASSE_BCL2_TARGETS_DN	0.21469
GSE17186_NAIVE_VS_CD21HIGH_TRANSITIONAL_BCELL_UP	0.213887
GSE17721_12H_VS_24H_POLYIC_BMDC_UP	0.187871
GO_COATED_MEMBRANE	0.185439
MORF_NOS2A	0.175801
GO_EPITHELIAL_CELL_MORPHOGENESIS	0.175762
KEGG_PATHWAYS_IN_CANCER	0.125874
